# Supplementary material for: Characterization, Evolution, Expression and Functional Divergence of the DMP Gene Family in Plants
Source: Int J Mol Sci. 2024 Sep 27;25(19):10435. doi: 10.3390/ijms251910435 (PMC11477165; doi:10.3390/ijms251910435)
Supplement: Supplementary file 1 [file ijms-25-10435-s001.zip]

Archive with 7 entries (7 files):
- Figure S1.png
- Figure S2.png
- Figure S3.png
- Figure S4.png
- Figure S5.png
- Figure S6.png
- Tables Supplemantary.xlsx
