# Supplementary material for: Characterization, Evolution, Expression and Functional Divergence of the DMP Gene Family in Plants
Source: Int J Mol Sci. 2024 Sep 27;25(19):10435. doi: 10.3390/ijms251910435 (PMC11477165; doi:10.3390/ijms251910435)
Supplement: Supplementary file 1 [file ijms-25-10435-s001.zip › Tables Supplemantary.xlsx]

## Sheet: Table S1
Table S1. Information of DMP genes in different species.
S.NO	Crop Species Names	Orignal Gene ID's	Renamed Gene ID's
1	Arabidopsis Thaliana	AT3G21520	AtDMP1
		AT3G21550	AtDMP2
		AT4G24310	AtDMP3
		AT4G18425	AtDMP4
		AT3G02430	AtDMP5
		AT5G46090	AtDMP6
		AT4G28485	AtDMP7
		AT1G09157	AtDMP8
		AT5G39650	AtDMP9
		AT5G27370	AtDMP10
2	Ananas cosmos	Aco001098.1	AcDMP1
		Aco004471.1	AcDMP2
		Aco007320.1	AcDMP3
		Aco018773.1	AcDMP4
		Aco019364.1	AcDMP5
		Aco022411.1	AcDMP6
		Aco022549.1	AcDMP7
3	aquiegia coreulea	Aqcoe1G045700	AqDMP1
		Aqcoe2G321500	AqDMP2
		Aqcoe2G321600	AqDMP3
		Aqcoe2G321700	AqDMP4
		Aqcoe2G321800	AqDMP5
		Aqcoe2G321900	AqDMP6
		Aqcoe2G322000	AqDMP7
		Aqcoe2G322100	AqDMP8
		Aqcoe2G322200	AqDMP9
		Aqcoe3G340500	AqDMP10
		Aqcoe4G077800	AqDMP11
		Aqcoe5G066900	AqDMP12
		Aqcoe5G272200	AqDMP13
		Aqcoe6G169700	AqDMP14
		Aqcoe6G169700	AqDMP15
4	Physcomitrella patens	Pp3c13_11600	Ppdmp1
		Pp3c13_21560	Ppdmp2
5	Brachypodium distachyon	Bradi1g57240.1	BdDMP1
		Bradi1g61470.1	BdDMP2
		Bradi1g67550.2	BdDMP3
		Bradi2g13280.3	BdDMP4
		Bradi2g13290.1	BdDMP5
		Bradi2g16640.2	BdDMP6
		Bradi2g46210.1	BdDMP7
		Bradi2g56950.1	BdDMP8
		Bradi3g10870.1	BdDMP9
		Bradi3g37160.1	BdDMP10
		Bradi3g43480.1	BdDMP11
6	Carica papaya	supercontig_113.49	CpDMP1
		supercontig_140.48	CpDMP2
		supercontig_16.77	CpDMP3
		supercontig_16.78	CpDMP4
		supercontig_66.114	CpDMP5
		supercontig_83.95	CpDMP6
		contig_32101.2	CpDMP7
7	Citrus sinensis	orange1.1g027596m	CsDMP1
		orange1.1g028074m	CsDMP2
		orange1.1g028615m	CsDMP3
		orange1.1g035725m	CsDMP4
		orange1.1g036426m	CsDMP5
		orange1.1g043071m	CsDMP6
		orange1.1g046428m	CsDMP7
		orange1.1g048572m	CsDMP8
8	Musa acuminata	GSMUA_Achr10P18790	MaDMP1
		GSMUA_Achr10P22360	MaDMP2
		GSMUA_Achr10P22370	MaDMP3
		GSMUA_Achr11P25590	MaDMP4
		GSMUA_Achr4P02720	MaDMP5
		GSMUA_Achr4P10580	MaDMP6
		GSMUA_Achr5P26860	MaDMP7
		GSMUA_Achr6P08370	MaDMP8
		GSMUA_Achr7P23290	MaDMP9
		GSMUA_Achr8P19660	MaDMP10
		GSMUA_Achr8P32620	MaDMP11
		GSMUA_AchrUnP16150	MaDMP12
9	Panicum phalli	pahal.1G195600.1	PhDMP1
		pahal.2G468800.1	PhDMP2
		pahal.3G181800.1	PhDMP3
		pahal.4G220300.1	PhDMP4
		pahal.4G228300.1	PhDMP5
		pahal.4G265200.1	PhDMP6
		pahal.5G067800.1	PhDMP7
		pahal.5G212300.1	PhDMP8
		pahal.5G329000.1	PhDMP9
		pahal.5G330000.1	PhDMP10
		pahal.6G005100.1	PhDMP11
		pahal.8G040800.1	PhDMP12
		pahal.9G029800.1	PhDMP13
		pahal.9G452500.1	PhDMP14
10	Amborella trichopoda	AmTr_scaffold00010.477	AtrDMP1
		AmTr_scaffold00019.443	AtrDMP2
		AmTr_scaffold00019.445	AtrDMP3
		AmTr_scaffold00058.90	AtrDMP4
		AmTr_scaffold00180.32	AtrDMP5
11	Populus trichocarpa	Potri.003G008600.1	PtDMP1
		Potri.004G049000.1	PtDMP2
		Potri.004G223500.1	PtDMP3
		Potri.008G087000.1	PtDMP4
		Potri.008G115100.1	PtDMP5
		Potri.010G027600.1	PtDMP6
		Potri.010G168400.1	PtDMP7
		Potri.011G058000.1	PtDMP8
		Potri.013G027200.2	PtDMP9
		Potri.013G116300.1	PtDMP10
		Potri.017G016300.1	PtDMP11
		Potri.019G086900.1	PtDMP12
12	Chlamydomonas reinhardtii	Cre07.g312850	CrDMP1
13	Glycine max	Glyma.02G075800.1	GmDMP1
		Glyma.06G288800.1	GmDMP2
		Glyma.07G201500.5	GmDMP3
		Glyma.07G253500.1	GmDMP4
		Glyma.07G253600.1	GmDMP5
		Glyma.09G237500.1	GmDMP6
		Glyma.13G175000.1	GmDMP7
		Glyma.13G212400.1	GmDMP8
		Glyma.13G235100.1	GmDMP9
		Glyma.16G157800.1	GmDMP10
		Glyma.17G020900.1	GmDMP11
		Glyma.18G097400.1	GmDMP12
		Glyma.18G098300.2	GmDMP13
		ChrUn.fgenesh.mRNA.90	OsDMP1
		ChrUn.fgenesh.mRNA.92	OsDMP2
14	Oryza sativa	LOC_Os01g27070.1	OsDMP3
		LOC_Os01g27100.1	OsDMP4
		LOC_Os01g27120.1	OsDMP5
		LOC_Os01g28080.1	OsDMP6
		LOC_Os01g28089.1	OsDMP7
		LOC_Os01g29240.1	OsDMP8
		LOC_Os01g29280.	OsDMP9
		LOC_Os01g29330.1	OsDMP10
		LOC_Os01g65992.1	OsDMP11
		LOC_Os02g27800.1	OsDMP12
		LOC_Os03g25440.1	OsDMP13
		LOC_Os05g48840.1	OsDMP14
		LOC_Os06g24490.1	OsDMP15
		LOC_Os07g22510.1	OsDMP16
		LOC_Os07g45080.1	OsDMP17
		LOC_Os08g01530.1	OsDMP18
		LOC_Os12g22270.1	OsDMP19
15	Sorghum bicolor	Sobic.001G359700.1	SbDMP1
		Sobic.002G396600.1	SbDMP2
		Sobic.003G131900.1	SbDMP3
		Sobic.003G215100.1	SbDMP4
		Sobic.003G215200.1	SbDMP5
		Sobic.003G251900.1	SbDMP6
		Sobic.003G378500.1	SbDMP7
		Sobic.004G145900.1	SbDMP8
		Sobic.007G005600.1	SbDMP9
		Sobic.009G231500.1	SbDMP10
		Sobic.010G093200.1	SbDMP11
		Sobic.010G097800.1	SbDMP12
		Sobic.010G097900.1	SbDMP13
		Sobic.010G126600.1	SbDMP14
		Sobic.010G158200.1	SbDMP15
16	Theobroma cacao	Thecc.02G019000	TcDMP1
		Thecc.02G186500	TcDMP2
		Thecc.04G082900	TcDMP3
		Thecc.04G273100	TcDMP4
		Thecc.04G273200	TcDMP5
		Thecc.05G299400	TcDMP6
		Thecc.06G180700	TcDMP7
		Thecc.08G199000	TcDMP8
17	Setaria italica	Seita.1G160600.1	SiDMP1
		Seita.2G412200.1	SiDMP2
		Seita.3G147300.1	SiDMP3
		Seita.4G099400.1	SiDMP4
		Seita.4G128900.1	SiDMP5
		Seita.4G133200.1	SiDMP6
		Seita.4G155100.1	SiDMP7
		Seita.5G176500.1	SiDMP8
		Seita.5G176800.1	SiDMP9
		Seita.5G220800.1	SiDMP10
		Seita.5G265600.1	SiDMP11
		Seita.5G404300.1	SiDMP12
		Seita.6G005100.1	SiDMP13
18	Solanum lycopersicum	Solyc01g080490.2	SlDMP1
		Solyc01g103580.3	SlDMP2
		Solyc02g077640.1	SlDMP3
		Solyc10g008970.1	SlDMP4
		Solyc10g050200.1	SlDMP5
		Solyc12g005490.1	SlDMP6
19	Selaginella moellendorffii	68629	SmDMP1
		68639	SmDMP2
20	Vitis vinifera	VIT_205s0020g02280	VvDMP1
		VIT_210s0003g00320	VvDMP2
		VIT_212s0028g03070	VvDMP3
		VIT_212s0035g00920	VvDMP4
		VIT_213s0106g00720	VvDMP5
		VIT_214s0108g00920	VvDMP6
		VIT_218s0086g00700	VvDMP7
21	Zea mays	Zm00001d007047	ZmDMP1
		Zm00001d008235	ZmDMP2
		Zm00001d009557	ZmDMP3
		Zm00001d011558	ZmDMP4
		Zm00001d012217	ZmDMP5
		Zm00001d016492	ZmDMP6
		Zm00001d034995	ZmDMP7
		Zm00001d037387	ZmDMP8
		Zm00001d044435	ZmDMP9
		Zm00001d044777	ZmDMP10
		Zm00001d044822	ZmDMP11
		Zm00001d045826	ZmDMP12
		Zm00001d046149	ZmDMP13
		Zm00001d047420	ZmDMP14
22	Gossypium raimondii	Gorai.002G216600.1	GrDMP1
		Gorai.004G243900.1	GrDMP2
		Gorai.005G076000.1	GrDMP3
		Gorai.006G256300.1	GrDMP4
		Gorai.007G079000.1	GrDMP5
		Gorai.007G293400.1	GrDMP6
		Gorai.010G158000.1	GrDMP7
		Gorai.011G030300.1	GrDMP8
		Gorai.011G182100.1	GrDMP9
		Gorai.011G182200.1	GrDMP10
		Gorai.012G126500.1	GrDMP11
23	Setaria viridis	TKV95913.1	SvDMP1
		TKW08077.1	SvDMP2
		TKW14562.1	SvDMP3
		TKW14572.1	SvDMP4
		TKW15290.1	SvDMP5
		TKW15982.1	SvDMP6
		TKW18084.1	SvDMP7
		TKW20583.1	SvDMP8
		TKW21035.1	SvDMP9
		TKW21113.1	SvDMP10
		TKW21479.1	SvDMP11
		TKW25895.1	SvDMP12
		TKW25896.1	SvDMP13
		TKW36182.1	SvDMP14
		TKW39190.1	SvDMP15
24	Acorus americanus	Acora.01G144800.1	AaDMP1
		Acora.03G133100.1	AaDMP2
		Acora.06G154500.1	AaDMP3
		Acora.06G154600.1	AaDMP4
		Acora.06G154700.1	AaDMP5
		Acora.06G154800.1	AaDMP6
		Acora.07G222400.1	AaDMP7
		Acora.07G222500.1	AaDMP8
		Acora.07G222600.1	AaDMP9
		Acora.10G107900.1	AaDMP10
		Acora.12G031700.1	AaDMP11
		Acora.12G031800.1	AaDMP12
		Acora.12G031800.2	AaDMP13

## Sheet: Table S2
Table S2 - The primers used for qRT-PCR in this study.
Primer name	Sequence(5'-3')
GhDMP1a-AF	TAACGGTCTTTGGCCGTCTT
GhDMP1a-AR	GGCGGCAAAACCATAAGCAA
GhDMP3-AF	TCTGAGGCCGAGAGTTCTGA
GhDMP3-AR	TCTTTCACTCTCGGTGGTGC
GhDMP6-AF	ACATGGTGAAGAAAAGCAACCA
GhDMP6-AR	CAATCCACAAAGCAGTAGGAGG
GhDMP8-AF	GTTTGTGGCCATCGCTTTCTCG
GhDMP8-AR	CCATCAGCGGAAAACCCTCCAT
GhDMP10-AF	CGGTTTGGACGACCCAAGAGAA
GhDMP10-AR	GGTCCCGGTCTAGGGAAAAAGC
Actin-F	ATCCTCCGTCTTGACCTTG
Actin-R	TGTCCGTCAGGCAACTCAT
Ghhistone3-AF	TCAAGACTGATTTGCGTTTCCA
Ghhistone3-AR	GCGCAAAGGTTGGTGTCTTC

## Sheet: Table S3
Table S3. Analysis of two monocot (Sorghum bicolor and Zea mays) and two dicot (Arabidopsis thaliana and Gossypium raimondii) species cis-elements in promotor regeions.
Arabidopsis	G. Ramondii	Sorghum Bicolor	Zea Mays
Dre1:Drought responsive	Dre1:Drought responsive	Dre1:Drought responsive	Dre1:Drought responsive
AAAC-motif:light responsive element	3-AF1 binding site:light responsive element	3-AF3 binding site:part of a conserved DNA module array (CMA3)	3-AF3 binding site:part of a conserved DNA module array (CMA3)
A-box:cis-acting regulatory element	A-box:cis-acting regulatory element	A-box:cis-acting regulatory element	ABRE:cis-acting element involved in the abscisic acid responsiveness
ABRE:cis-acting element involved in the abscisic acid responsiveness	ABRE:cis-acting element involved in the abscisic acid responsiveness	ABRE:cis-acting element involved in the abscisic acid responsiveness	ACE:cis-acting element involved in light responsiveness
ACE:cis-acting element involved in light responsiveness	ACE:cis-acting element involved in light responsiveness	ACA-motif:part of gapA in (gapA-CMA1) involved with light responsiveness	AE-box:part of a module for light response
AE-box:part of a module for light response	AE-box:part of a module for light response	ACE:cis-acting element involved in light responsiveness	ARE:cis-acting regulatory element essential for the anaerobic induction
ARE:cis-acting regulatory element essential for the anaerobic induction	ARE:cis-acting regulatory element essential for the anaerobic induction	AE-box:part of a module for light response	ATC-motif:part of a conserved DNA module involved in light responsiveness
ATC-motif:part of a conserved DNA module involved in light responsiveness	AT1-motif:part of a light responsive module	ARE:cis-acting regulatory element essential for the anaerobic induction	ATCT-motif:part of a conserved DNA module involved in light responsiveness
ATCT-motif:part of a conserved DNA module involved in light responsiveness	ATCT-motif:part of a conserved DNA module involved in light responsiveness	AT1-motif:part of a light responsive module	AuxRE:part of an auxin-responsive element
AT-rich sequence:element for maximal elicitor-mediated activation (2copies)	AT-rich element:binding site of AT-rich DNA binding protein (ATBP-1)	ATC-motif:part of a conserved DNA module involved in light responsiveness	AuxRR-core:cis-acting regulatory element involved in auxin responsiveness
AuxRR-core:cis-acting regulatory element involved in auxin responsiveness	AuxRR-core:cis-acting regulatory element involved in auxin responsiveness	ATCT-motif:part of a conserved DNA module involved in light responsiveness	Box 4:part of a conserved DNA module involved in light responsiveness
Box 4:part of a conserved DNA module involved in light responsiveness	Box 4:part of a conserved DNA module involved in light responsiveness	AT-rich element:binding site of AT-rich DNA binding protein (ATBP-1)	CAAT-box:common cis-acting element in promoter and enhancer regions
Box II:part of a light responsive element	Box II:part of a light responsive element	AuxRR-core:cis-acting regulatory element involved in auxin responsiveness	CAT-box:cis-acting regulatory element related to meristem expression
Box III:protein binding site	Box III:protein binding site	Box 4:part of a conserved DNA module involved in light responsiveness	CCAAT-box:MYBHv1 binding site
CAT-box:cis-acting regulatory element related to meristem expression	CAAT-box:common cis-acting element in promoter and enhancer regions	CAAT-box:common cis-acting element in promoter and enhancer regions	CGTCA-motif:cis-acting regulatory element involved in the MeJA-responsiveness
CCAAT-box:MYBHv1 binding site	CAT-box:cis-acting regulatory element related to meristem expression	CAT-box:cis-acting regulatory element related to meristem expression	chs-CMA1a:part of a light responsive element
CGTCA-motif:cis-acting regulatory element involved in the MeJA-responsiveness	CCAAT-box:MYBHv1 binding site	CCAAT-box:MYBHv1 binding site	chs-CMA2a:part of a light responsive element
chs-CMA1a:part of a light responsive element	CGTCA-motif:cis-acting regulatory element involved in the MeJA-responsiveness	chs-CMA1a:part of a light responsive element	circadian:cis-acting regulatory element involved in circadian control
circadian:cis-acting regulatory element involved in circadian control	chs-CMA1a:part of a light responsive element	chs-CMA2a:part of a light responsive element	Gap-box:part of a light responsive element
GA-motif:part of a light responsive element	chs-CMA2a:part of a light responsive element	circadian:cis-acting regulatory element involved in circadian control	GARE-motif:gibberellin-responsive element
Gap-box:part of a light responsive element	circadian:cis-acting regulatory element involved in circadian control	GA-motif:part of a light responsive element	GATA-motif:part of a light responsive element
GARE-motif:gibberellin-responsive element	GA-motif:part of a light responsive element	GARE-motif:gibberellin-responsive element	G-Box:cis-acting regulatory element involved in light responsiveness
GATA-motif:part of a light responsive element	Gap-box:part of a light responsive element	GATA-motif:part of a light responsive element	GC-motif:enhancer-like element involved in anoxic specific inducibility
G-box:cis-acting regulatory element involved in light responsiveness	GARE-motif:gibberellin-responsive element	G-Box:cis-acting regulatory element involved in light responsiveness	GCN4_motif:cis-regulatory element involved in endosperm expression
GCN4_motif:cis-regulatory element involved in endosperm expression	GATA-motif:part of a light responsive element	GC-motif:enhancer-like element involved in anoxic specific inducibility	GT1-motif:light responsive element
GT1-motif:light responsive element	G-box:cis-acting regulatory element involved in light responsiveness	GT1-motif:light responsive element	HD-Zip 1:element involved in differentiation of the palisade mesophyll cells
LTR:cis-acting element involved in low-temperature responsiveness	GCN4_motif:cis-regulatory element involved in endosperm expression	GTGGC-motif:part of a light responsive element	HD-Zip 3:protein binding site
MBS:MYB binding site involved in drought-inducibility	GT1-motif:light responsive element	I-box:part of a light responsive element	I-box:part of a light responsive element
MBSI:MYB binding site involved in flavonoid biosynthetic genes regulation	HD-Zip 1:element involved in differentiation of the palisade mesophyll cells	LAMP-element:part of a light responsive element	LAMP-element:part of a light responsive element
MRE:MYB binding site involved in light responsiveness	HD-Zip 3:protein binding site	L-box:part of a light responsive element	LS7:part of a light responsive element
O2-site:cis-acting regulatory element involved in zein metabolism regulation	I-box:part of a light responsive element	LTR:cis-acting element involved in low-temperature responsiveness	LTR:cis-acting element involved in low-temperature responsiveness
P-box:gibberellin-responsive element	LAMP-element:part of a light responsive element	MBS:MYB binding site involved in drought-inducibility	MBS:MYB binding site involved in drought-inducibility
RY-element:cis-acting regulatory element involved in seed-specific regulation	LTR:cis-acting element involved in low-temperature responsiveness	MRE:MYB binding site involved in light responsiveness	MBSI:MYB binding site involved in flavonoid biosynthetic genes regulation
TATA-box:core promoter element around -30 of transcription start	MBS:MYB binding site involved in drought-inducibility	MSA-like:cis-acting element involved in cell cycle regulation	MRE:MYB binding site involved in light responsiveness
TATC-box:cis-acting element involved in gibberellin-responsiveness	MRE:MYB binding site involved in light responsiveness	O2-site:cis-acting regulatory element involved in zein metabolism regulation	O2-site:cis-acting regulatory element involved in zein metabolism regulation
TCA-element:cis-acting element involved in salicylic acid responsiveness	MSA-like:cis-acting element involved in cell cycle regulation	P-box:gibberellin-responsive element	P-box:gibberellin-responsive element
TC-rich repeats:cis-acting element involved in defense and stress responsiveness	O2-site:cis-acting regulatory element involved in zein metabolism regulation	RY-element:cis-acting regulatory element involved in seed-specific regulation	Sp1:light responsive element
TCT-motif:part of a light responsive element	P-box:gibberellin-responsive element	Sp1:light responsive element	TATA-box:core promoter element around -30 of transcription start
TGA-box:part of an auxin-responsive element	P-box:gibberellin-responsive element and part of a light responsive element	TATA-box:core promoter element around -30 of transcription start	TATC-box:cis-acting element involved in gibberellin-responsiveness
TGACG-motif:cis-acting regulatory element involved in the MeJA-responsiveness	RY-element:cis-acting regulatory element involved in seed-specific regulation	TATC-box:cis-acting element involved in gibberellin-responsiveness	TCA-element:cis-acting element involved in salicylic acid responsiveness
TGA-element:auxin-responsive element	Sp1:light responsive element	TCA-element:cis-acting element involved in salicylic acid responsiveness	TCCC-motif:part of a light responsive element
WUN-motif:wound-responsive element	TATA-box:core promoter element around -30 of transcription start	TCCC-motif:part of a light responsive element	TC-rich repeats:cis-acting element involved in defense and stress responsiveness
	TCA-element:cis-acting element involved in salicylic acid responsiveness	TC-rich repeats:cis-acting element involved in defense and stress responsiveness	TGACG-motif:cis-acting regulatory element involved in the MeJA-responsiveness
	TCCC-motif:part of a light responsive element	TCT-motif:part of a light responsive element	TGA-element:auxin-responsive element
	TC-rich repeats:cis-acting element involved in defense and stress responsiveness	TGACG-motif:cis-acting regulatory element involved in the MeJA-responsiveness
	TCT-motif:part of a light responsive element	TGA-element:auxin-responsive element
	TGA-element:auxin-responsive element
	WUN-motif:wound-responsive element

## Sheet: Table S4
Table S4. RNA-seq data from public databases of two monocot (Sorghum bicolor and Zea mays) and two dicot (Arabidopsis thaliana and Gossypium raimondii) species expression profiling in different tissues.
Species names	Gene Names	Root	Rosette Leaf	Stem	Flower	Seed	Petal	Sepal	Fruit	Root tip	Plant Callus
Arabidopsis thaliana	DMP1	3.45943	3.32193	0	2.32193	1.58496	4.85798	1.58496	0	0	1.58496
	AtDMP2	5.55459	4.75489	0	5.18982	4.58496	6.04439	6.16491	4.64386	5	1.58496
	AtDMP3	4.80735	0	0	-0.736966	1	-0.514573	-1		6	2.98496
	AtDMP5	-0.152	0	0	0	0	0	0	0	2.32193	0
	AtDMP4	4.08746	2	4.24793	5.11289	3.80735	6.42626	5.23664	3.70044	3	1
	AtDMP6	4.85798	2.80735	3.16993	3.90689	1.58496	2.58496	2.80735	2.32193	5.70044	3.80735
	AtDMP7	0.5	0.7	1	4	2	3	4	0.6	0.9	2
	AtDMP8	-1	0	0	-1	0	0	-0.152003	0	0	-0.152003
	AtDMP9	0	0	0	4.70044	0	2.80735	3.32193	0	0	0
	AtDMP10	0	0	0	-0.736966	0	0	0	0	0	0
Avena Sativa	Gene ID's	Roots	Leaf	Spikelets	Seeds immature	Seeds mid stage	Seeds Mature
	AsDMP19	2	0	1.1	2.5	1	2.6
	AsDMP25	2.5	1	1.1	1.9	1	4
	AsDMP26	2.8	0.6	1.6	2.4	1.4	3.4
	AsDMP17	3	0.1	1.5	0	0	0
	AsDMP7	0	0	0	0	0	0
	AsDMP1	0.5	0.2	1	1.8	1.4	1.3
	AsDMP2	0.5	0.4	0.6	1.9	2.7	2.1
	AsDMP3	0.2	0.2	0.5	1.2	1.6	1.3
	AsDMP10	2.1	0.9	0.2	0.6	0	0.5
	AsDMP22	0.8	0	0.3	0.2	0.9	0.4
	AsDMP16	0	0	0	0.2	0	0.1
	AsDMP11	3.5	0	0.8	0	0.2	0.1
	AsDMP12	4	0.1	1	0.2	0.1	0
	AsDMP24	1.8	0	0.4	0	0	0
Glycine Max	Gene ID's	Root	Leaf	Stem	Flower	Seed
	GmDMP4	5	0	0	0	0
	GmDMP5	2	0	0	0.15	0.12
	GmDMP8	5	2	5	5	2.5
	GmDMP11	0.4	0.4	0.2	0.21	0.2
	GmDMP12	0.3	3	0.15	0.12	0
	GmDMP2	0	0	0	1	0
	GmDMP3	0.2	0.1	0.2	4	0.1
	GmDMP7	0.4	0.1	0.2	5	0.1
	GmDMP9	2	0.5	5	5	2
	GmDMP6	0.3	0	0.17	0.2	0.2
	GmDMP13	0	0	0	0.2	0
	GmDMP14	0	0	0	0.2	0
	GmDMP1	0.2	0.1	1.3	0.15	0.1
	GmDMP10	0.3	0	0.15	0.14	0.17
Gossypium hirsutum	Gene ID's	Root	Leaf	Stem	Sepal	Petal	Pistal	Anther	Ovule	Fiber
	GhDMP1_A	-1	0	-1	1.2	1.6	2	1.3	0	0
	GhDMP1_D	1	0	1.2	1.3	1.8	2	1.3	0	0
	GhDMP2_A	-2	-2	-2	-1	-2	0	0	-2	2
	GhDMP2_D	-2	-1.5	-2	-2	-2	-2	0	0	1.6
	GhDMP3_A	0.8	0.5	0	0.8	1.3	1.4	1.5	0.3	0
	GhDMP3_D	0.7	0	0	1	1.5	1.7	1.3	0	0.8
	GhDMP4_A	0	0	0	1.3	1.6	1.7	1.4	0.7	1.3
	GhDMP4_D	0.8	0	0.8	1.7	3	3	3	1	1
	GhDMP6_A	0.8	0	0.8	0	0	0	0	1	0
	GhDMP7_A	-2	-2	-2	-2	-2	-2	-1	-1	-2
	GhDMP7_D	-2	-2	-2	-2	-2	-2	-2	-2	-2
	GhDMP8_A	-1	-1	0	-2	-2	-1	0	0	0
	GhDMP8_D	0	-1	-2	0	-1	0	0.5	1	0
	GhDMP9_A	0	0	-1	-2	0	0	0	0	-1
	GhDMP9_D	0	0	0	0	-1	-2	-1	0	-2
	GhDMP10_A	1	0.4	1.8	0	1.8	1.9	2.1	0	0.8
	GhDMP10_D	-1	0	0.9	-2	0.7	0.8	1.8	0	-2

## Sheet: Table S5.
Table S5. RNA-seq data analysis of GhDMPs (Gossypium hirsutum) expression profiling in different tissues.
Gene Names		Ct DMP			Average		2 Power ct		Average		2power ct	Tip
		R1	R2	R3
GhDMP1A	Root	4.12	4.29	4.82	4.41		0.0575117	0.0511189	0.047039		0.047039	0.00431011
	Leaf	4.9	5.06	3.99	4.65		0.0334929	0.029977	0.03983		0.03983	0.00407707
	Stem	5.86	5.53	5.09	5.49333		0.0172173	0.0216423	0.0221994		0.0221994	0.00222894
	Petal	0.58	0.39	0.85	0.606667		0.668964	0.76313	0.656712		0.656712	0.0475417
GhDMP3A	Root	6.63	6.63	6.83	6.69667		0.0100965	0.0100965	0.00964056		0.00964056	0.000214933
	Leaf	7.4	7.11	5.87	6.79333		0.00592077	0.00723897	0.00901577		0.00901577	0.00126815
	Stem	6.71	7.13	7.67	7.17		0.00955188	0.00713931	0.00694408		0.00694408	0.00118599
	Petal	4.24	4.22	4.38	4.28		0.0529216	0.0536603	0.0514744		0.0514744	0.000907876
GhDMP8A	Root	9.87	10.04	10.34	10.0833		0.00106865	0.000949858	0.000921752		0.000921752	6.36643e-05
	Leaf	8.27	8.47	8.31	8.35		0.00323953	0.00282017	0.00306478		0.00306478	0.000171991
	Stem	8.14	8.3	8.27	8.23667		0.003545	0.00317286	0.00331525		0.00331525	0.000153313
	Petal	8.84	8.76	9	8.86667		0.0021822	0.00230663	0.00214224		0.00214224	7.00022e-05
GhDMP10A	Root	8.24	8.03	9.02	8.43		0.0033076	0.00382586	0.00289946		0.00289946	0.000379091
	Leaf	9.34	9.6	8.57	9.17		0.00154305	0.00128858	0.00173602		0.00173602	0.00018324
	Stem	6.94	6.99	7.15	7.02667		0.00814426	0.00786684	0.00766942		0.00766942	0.000194769
	Petal	7.68	7.73	7.93	7.78		0.00487629	0.00471019	0.00454974		0.00454974	0.00013332
GhDMP6A	Root	7.17	5.96	7.24	6.79		0.00694408	0.0160643	0.00903663		0.00903663	0.00390078
	Leaf	6.03	5.8	5.03	5.62		0.0153034	0.0179484	0.0203335		0.0203335	0.00205441
	Stem	4.27	4.12	4.02	4.13667		0.0518325	0.0575117	0.0568511		0.0568511	0.00253591
	Petal	5.14	5.16	6.12	5.47333		0.02836	0.0279695	0.0225093		0.0225093	0.00267075

## Sheet: Table S6
Table S6. Details about Domain and Transmembrane
AT4G24310.1	40	204	DUF679
AT4G24310.1	43	65	TM
AT4G24310.1	75	94	TM
AT4G24310.1	139	156	TM
AT4G24310.1	176	195	TM
AT4G18425.1	46	208	DUF679
AT4G18425.1	50	72	TM
AT4G18425.1	82	101	TM
AT4G18425.1	145	162	TM
AT4G18425.1	177	199	TM
AT4G28485.1	64	159	DUF679
AT4G28485.1	95	117	TM
AT4G28485.1	132	151	TM
AT1G09157.1	66	240	DUF679
AT1G09157.1	69	91	TM
AT1G09157.1	101	120	TM
AT1G09157.1	177	194	TM
AT1G09157.1	216	238	TM
AT3G02430.1	46	210	DUF679
AT3G02430.1	48	63	TM
AT3G02430.1	78	100	TM
AT3G02430.1	145	162	TM
AT3G02430.1	182	201	TM
AT3G21520.1	28	187	DUF679
AT3G21520.1	30	52	TM
AT3G21520.1	64	86	TM
AT3G21520.1	124	146	TM
AT3G21520.1	159	178	TM
AT3G21550.1	14	170	DUF679
AT3G21550.1	17	39
AT3G21550.1	50	69
AT3G21550.1	108	127
AT3G21550.1	142	164
AT5G39650.1	67	241	DUF679
AT5G39650.1	70	92
AT5G39650.1	102	121
AT5G39650.1	178	193
AT5G39650.1	213	232
AT5G46090.1	47	209	DUF679
AT5G46090.1	50	69
AT5G46090.1	79	101
AT5G46090.1	108	125
AT5G46090.1	145	162
AT5G27370.1	11	186	DUF679
AT5G27370.1	13	35
AT5G27370.1	50	72
AT5G27370.1	114	136
AT5G27370.1	156	178
Aco022549.1	34	195	DUF679
Aco022549.1	132	154
Aco022549.1	164	186
Aco001098.1	56	218	DUF679
Aco001098.1	59	78
Aco001098.1	88	110
Aco001098.1	148	170
Aco001098.1	190	209
Aco007320.1	77	248	DUF679
Aco007320.1	78	100
Aco007320.1	113	132
Aco007320.1	178	200
Aco007320.1	220	239
Aco022411.1	79	241	DUF679
Aco022411.1	118	135
Aco022411.1	177	194
Aco022411.1	214	233
Aco018773.1	56	223	DUF679
Aco018773.1	92	111
Aco018773.1	121	139
Aco018773.1	160	180
Aco018773.1	195	214
Aco019364.1	50	215	DUF679
Aco019364.1	86	108
Aco019364.1	149	166
Aco019364.1	187	209
Aco004471.1	54	214	DUF679
Aco004471.1	88	107
Aco004471.1	151	173
Aco004471.1	186	208
Aqcoe2G322000	23	184	DUF679
Aqcoe2G322000	59	78
Aqcoe2G322000	121	143
Aqcoe2G322000	156	175
Aqcoe2G322100	28	189	DUF679
Aqcoe2G322100	30	52
Aqcoe2G322100	61	83
Aqcoe2G322100	123	142
Aqcoe2G322100	161	180
Aqcoe2G321900	29	189	DUF679
Aqcoe2G321900	32	54
Aqcoe2G321900	64	83
Aqcoe2G321900	119	141
Aqcoe2G321900	161	180
Aqcoe2G322200	29	190	DUF679
Aqcoe2G322200	31	53
Aqcoe2G322200	65	84
Aqcoe2G322200	124	143
Aqcoe2G322200	162	181
Aqcoe2G321600	29	189	DUF679
Aqcoe2G321600	30	52
Aqcoe2G321600	64	83
Aqcoe2G321600	123	142
Aqcoe2G321600	161	180
Aqcoe2G321800	23	184	DUF679
Aqcoe2G321800	25	47
Aqcoe2G321800	58	77
Aqcoe2G321800	121	140
Aqcoe2G321800	155	177
Aqcoe2G321500	7	168	DUF679
Aqcoe2G321500	11	33
Aqcoe2G321500	40	62
Aqcoe2G321500	104	126
Aqcoe2G321500	139	161
Aqcoe2G321700	29	189	DUF679
Aqcoe2G321700	31	51
Aqcoe2G321700	64	83
Aqcoe2G321700	126	145
Aqcoe2G321700	160	182
Aqcoe6G169700	96	152	DUF679
Aqcoe4G077800	46	207	DUF679
Aqcoe4G077800	48	67
Aqcoe4G077800	77	99
Aqcoe4G077800	141	160
Aqcoe4G077800	180	199
Aqcoe1G045700	50	212	DUF679
Aqcoe1G045700	82	104
Aqcoe1G045700	149	171
Aqcoe1G045700	184	203
Aqcoe5G066900	24	180	DUF679
Aqcoe5G066900	25	47
Aqcoe5G066900	60	79
Aqcoe5G066900	115	134
Aqcoe5G066900	154	173
Aqcoe5G272200	53	128	DUF679
Aqcoe5G272200
Aqcoe5G272200
Aqcoe5G272200
Aqcoe3G340500	56	218	DUF679
Pp3c13_11600	12	177	DUF679
Pp3c13_21560	24	61	DUF679
Bradi2g46210.1	41	203	DUF679
Bradi2g13290.1	37	206	DUF679
Bradi2g56950.1	45	205	DUF679
Bradi2g16640.2	83	250	DUF679
Bradi2g13280.3	130	298	DUF679
Bradi1g61470.1	17	180	DUF679
Bradi1g67550.2	33	197	DUF679
Bradi1g57240.1	22	190	DUF679
Bradi3g43480.1	45	208	DUF679
Bradi3g37160.1	50	217	DUF679
Bradi3g10870.1	38	206	DUF679
supercontig_113.49	18	184	DUF679
supercontig_140.48	58	220	DUF679
supercontig_16.77	43	116	DUF679
supercontig_16.78	18	177	DUF679
supercontig_66.114	41	199	DUF679
supercontig_83.95	43	207	DUF679
contig_32101.2	44	206	DUF679
orange1.1g028074m	43	201	DUF679
orange1.1g036426m	48	164	DUF679
orange1.1g046428m	7	87	DUF679
orange1.1g035725m	4	79	DUF679
orange1.1g028615m	14	175	DUF679
orange1.1g043071m	18	181	DUF679
orange1.1g048572m	59	227	DUF679
orange1.1g027596m	56	218	DUF679
AchrUnP16150	20	187	DUF679
Achr4P10580	41	203	DUF679
Achr4P02720	44	206	DUF679
Achr7P23290	45	212	DUF679
Achr8P32620	43	203	DUF679
Achr8P19660	35	198	DUF679
Achr11P25590	26	187	DUF679
Achr6P08370	23	184	DUF679
Achr10P18790	44	206	DUF679
Achr10P22370	64	227	DUF679
Achr10P22360	44	205	DUF679
Achr5P26860	7	175	DUF679
pahal.3G181800.1	56	219	DUF679
pahal.9G452500.1	37	199	DUF679
pahal.9G029800.1	46	216	DUF679
pahal.5G329000.1	45	212	DUF679
pahal.5G212300.1	41	202	DUF679
pahal.5G330000.1	47	213	DUF679
pahal.5G067800.1	47	208	DUF679
pahal.8G040800.1	38	201	DUF679
pahal.4G265200.1	34	106	DUF679
pahal.4G220300.1	88	258	DUF679
pahal.4G228300.1	42	208	DUF679
pahal.1G195600.1	43	208	DUF679
pahal.6G005100.1	58	221	DUF679
pahal.2G468800.1	36	201	DUF679
scaffold00058.90	114	276	DUF679
scaffold00180.32	48	215	DUF679
scaffold00019.445	27	189	DUF679
scaffold00019.443	53	218	DUF679
scaffold00010.477	46	207	DUF679
Potri.019G086900.1	1	62	DUF679
Potri.010G027600.1	16	177	DUF679
Potri.010G168400.1	69	231	DUF679
Potri.017G016300.1	39	202	DUF679
Potri.004G049000.1	67	229	DUF679
Potri.004G223500.1	59	224	DUF679
Potri.013G027200.2	15	149	DUF679
Potri.013G116300.1	41	199	DUF679
Potri.003G008600.1	62	227	DUF679
Potri.011G058000.1	66	228	DUF679
Potri.008G115100.1	16	178	DUF679
Potri.008G087000.1	69	231	DUF679
Cre07.g312850	3	172	DUF679
Glyma.16G157800.1	48	206	DUF679
Glyma.17G020900.1	27	185	DUF679
Glyma.02G075800.1	48	205	DUF679
Glyma.07G201500.5	52	214	DUF679
Glyma.07G253500.1	31	190	DUF679
Glyma.07G253600.1	33	192	DUF679
Glyma.09G237500.1	77	116	DUF679
Glyma.13G235100.1	44	206	DUF679
Glyma.13G175000.1	50	212	DUF679
Glyma.13G212400.1	30	189	DUF679
Glyma.06G288800.1	2	165	DUF679
Glyma.18G097400.1	51	211	DUF679
Glyma.18G098300.2	53	213	DUF679
ChrUn.fgenesh.mRNA.90	6	199	DUF679
ChrUn.fgenesh.mRNA.92	21	190	DUF679
LOC_Os08g01530.1	48	214	DUF679
LOC_Os07g45080.1	43	211	DUF679
LOC_Os07g22510.1	80	256	DUF679
LOC_Os01g29280.1	74	242	DUF679
LOC_Os01g29330.1	59	225	DUF679
LOC_Os01g29240.1	49	217	DUF679
LOC_Os01g28080.1	43	116	DUF679
LOC_Os01g28089.1	13	248	DUF679
LOC_Os01g27070.1	55	148	DUF679
LOC_Os01g65992.1	47	214	DUF679
LOC_Os01g27100.1	3	82	DUF679
LOC_Os01g27120.1	21	190	DUF679
LOC_Os03g25440.1	17	180	DUF679
LOC_Os02g27800.1	43	210	DUF679
LOC_Os06g24490.1	86	248	DUF679
LOC_Os12g22270.1	18	149	DUF679
LOC_Os05g48840.1	68	233	DUF679
Sobic.010G126600.1	44	207	DUF679
Sobic.010G093200.1	46	209	DUF679
Sobic.010G097800.1	49	218	DUF679
Sobic.010G097900.1	65	232	DUF679
Sobic.010G158200.1	111	273	DUF679
Sobic.003G215200.1	73	219	DUF679
Sobic.003G215100.1	35	148	DUF679
Sobic.003G131900.1	57	223	DUF679
Sobic.003G251900.1	41	202	DUF679
Sobic.003G378500.1	48	209	DUF679
Sobic.009G231500.1	70	234	DUF679
Sobic.004G145900.1	39	201	DUF679
Sobic.007G005600.1	69	237	DUF679
Sobic.001G359700.1	17	180	DUF679
Sobic.002G396600.1	42	208	DUF679
Thecc.08G199000	53	211	DUF679
Thecc.06G180700	44	206	DUF679
Thecc.04G273200	19	178	DUF679
Thecc.04G273100	8	168	DUF679
Thecc.04G082900	50	212	DUF679
Thecc.05G299400	18	187	DUF679
Thecc.02G019000	51	215	DUF679
Thecc.02G186500	72	234	DUF679
KQL29655	39	202	DUF679
KQL26938	35	201	DUF679
KQL14330	58	221	DUF679
KQL10416	26	193	DUF679
KQL10648	90	252	DUF679
KQL10359	53	225	DUF679
KQL10029	57	201	DUF679
KQL05807	51	226	DUF679
KQL08009	46	208	DUF679
KQL06347	40	201	DUF679
KQL05263	45	212	DUF679
KQL05266	49	214	DUF679
KQL00180	61	225	DUF679
Solyc02g077640.1	43	205	DUF679
Solyc10g050200.1	45	203	DUF679
Solyc10g008970.1	52	214	DUF679
Solyc01g080490.2	15	171	DUF679
Solyc01g103580.3	51	215	DUF679
Solyc12g005490.1	59	220	DUF679
68629	12	164	DUF679
68639	6	162	DUF679
VIT_214s0108g00920	49	211	DUF679
VIT_218s0086g00700	42	200	DUF679
VIT_212s0028g03070	46	209	DUF679
VIT_212s0035g00920	67	233	DUF679
VIT_213s0106g00720	44	206	DUF679
VIT_210s0003g00320	78	240	DUF679
VIT_205s0020g02280	24	183	DUF679
Zm00001d007047	7	176	DUF679
Zm00001d037387	76	248	DUF679
Zm00001d034995	53	220	DUF679
Zm00001d044435	24	197	DUF679
Zm00001d047420	13	175	DUF679
Zm00001d044777	57	225	DUF679
Zm00001d046149	87	249	DUF679
Zm00001d045826	1	154	DUF679
Zm00001d044822	40	202	DUF679
Zm00001d011558	41	202	DUF679
Zm00001d012217	52	214	DUF679
Zm00001d009557	67	231	DUF679
Zm00001d008235	50	219	DUF679
Zm00001d016492	33	203	DUF679

## Sheet: Table S7
Table S7. Protien Sequences of DMP
>AT3G21520.1
MSETSLLIPKTNSPASSENMANTNKSLTGLESLIKLLPTGTLFIYLLLNPVLTNDGECSTGNKVMSSILVALCSFSCVFSCFTDSFKGVDGSRKFGIVTKKGLWTYAEPGSVDLSKYKLRIADFVHAGFVLAVFGTLVLLDANTASCFYPRFRETQKTLVMALPPAVGVASATIFALFPSKRSGIGYAPIAEEVGAEEETKKASVSA
>AT3G21550
MSKTFKAIRDRTYSGVGDLIKLLPTGTVFLFQFLNPVLTNNGHCLLINKYLTGVLIVICAFSCCFTCFTDSYRTRDGYVHYGVATVKGLWPDSSSVDLSSKRLRVGDFVHAFFSLIVFSVISLLDANTVNCFYPGFGSAGKIFLMVLPPVIGVISGAVFTVFPSRRHGIGNPSDHSEDDASEMK
>AT4G24310.1
MSSPSSLTQRNPTSSQEQSESVPQLRRQTSQHAVMSQTLTSAANLANLLPTGTLLAFTLLIPVFTSNGSCDYPTQVLTIVLLTLLSISCFLSSFTDSVKAEDGNVYYGFATRKGMWVFDYPDPDGLGLPNLSKYRIRIIDWIHAVLSVLVFGAVALRDKNAVSCFYPAPEQETKKVLDIVPMGVGVICGMLFLVFPARRHGIGYPVTGDGGRR
>AT4G18425.1
MEIKVDEGHQKGTKEDITRPLLEEDKDFPDIERTTWIQKAIGQTFQTTAHLANLLPTGTVLAFQLLSPIFSNGGQCDLVSKIMTSTLVAICGFSCFILSFTDSYKDKNGTICYGLATIHGFWIIDGSTTLPQELSKRYKLRFIDFVHAFMSLFVFGAVVLFDRNAVNCFFPSPSAEALEVLTALPVGVGVFSSMLFATFPTTRNGIGFPLSSK
>AT3G02430.1
MSALRLRNANTPAPELDELSDQTPSESRVLKRQMSMSQRAMSNTLTSAANLSNLLPTGTLLAFQLLTPVFTSNGVCDHATRFLTAVLLFLLAASCFVSSFTDSVKADDGTIYFGFVTFKGMWVVDYPDPSGLGLPDLAKYRMRFVDWIHATLSVLVFGAVALRDKYITDCFYPSPEAETKHVLDIVPVGVGVMCSLLFMVFPARRHGIGYLVTGSVDRR
>AT5G46090.1
MEINVDEEAGIIKEETVPLLDDQNRNRDLPDIERNTMMQKAIGKTFQTTANLANLLPTGTVLAFQILSPICTNVGRCDLTSRFMTALLVSICGFSCFILSFTDSYKDLNGSVCYGFATIHGFWIIDGSATLPQELSKSYKLRFIDFVHAIMSFLVFGAVVLFDQNVVNCFYPEPSAEVVELLTTLPVAVGVFCSMVFAKFPTTRHGIGFPLSAK
>AT4G28485.2
MEETKQSLIASLPSAPRKPKSKVERVVRKTFKGTAHLSNLLPTGSVMSFQIMCPVLTHQGQCPTITSRWLTCFLVSLCAISCFLFSFTDSIRDPNGKVRYGLATWSGLLVMDGSITLTEEEKEKYKLKILDFIHAIMSMLVFFAVSMFDQNVTRCLFPVPSEETKEILTSLPFVIGVICGAFFLAFPTRRHGIGSPLTKE
>AT1G09157.1
MEKTEESVGIRVYTTTTTQNPSPTSSRSPKPVPLSSLPMLPAGAAAGGGKGRKRRMVAKGVQKTVSKTSMLVNFLPTGTLLMFEMVLPTIYRDGDCNGINTLMIHLLLLLCAMSCFFFHFTDSFKASDGKIYYGFVTPRGLAVFMKPPSPGFGGGDVIAEKEIPVTDERYKLRVNDFVHSVMSVLVFMAIAFSDRRVTGCLFPGKEKEMDQVMESFPLMVGIVCSALFLVFPTSRYGVGCMST
>AT5G39650.1
MEKTEESVGIRVYTATPPQKPSPSPPSRSPKPVLISSLPSLPSGAAAGGGRGRKRRMVAQGVQKTVSKTSMLVNFLPTGTLLMFEMVLPSIYRDGDCNGINTLMIHLLLLLCAMSCFFFHFTDSFKASDGKIYYGFVTPRGLAVFMKPPPPEFGGGDVIAEAEIPVTDDRYKLTVNDFVHAVMSVLVFMAIAFSDRRVTGCLFPGKEKEMDQVMESFPIMVGIVCSALFLVFPTTRYGVGCMTG
>AT5G27370.1
MEASFIRSLPSAGNFANLLPTGTALIFETLLPSFSNGGECNNKPVNKLLTITLISFCAAACFFSSFTDSYVGQDGRIYYGIATSNGLHILNDYPDEGYDPESGLTADKRERYKLSFVDFVHAFVSVIVFLALAVESSDFRRCLLPEDDENSWGGHFVLMIKYFAVMVLTMASFFFAIFPSKRRGIGISDIR

## Sheet: Table S8a
Table S8a. Arabidopsis thaliana Promoter regions
GENE IDs	START	END	DOMAIN NAMES	DISCRIPTION
AT1G09157.1.TAIR10	666	672	P-box	gibberellin-responsive element	P-box:gibberellin-responsive element
AT1G09157.1.TAIR10	1997	2003	GCN4_motif	cis-regulatory element involved in endosperm expression	GCN4_motif:cis-regulatory element involved in endosperm expression
AT1G09157.1.TAIR10	1611	1616	LTR	cis-acting element involved in low-temperature responsiveness	LTR:cis-acting element involved in low-temperature responsiveness
AT1G09157.1.TAIR10	279	284	ARE	cis-acting regulatory element essential for the anaerobic induction	ARE:cis-acting regulatory element essential for the anaerobic induction
AT1G09157.1.TAIR10	530	535	ARE	cis-acting regulatory element essential for the anaerobic induction	ARE:cis-acting regulatory element essential for the anaerobic induction
AT1G09157.1.TAIR10	787	792	ARE	cis-acting regulatory element essential for the anaerobic induction	ARE:cis-acting regulatory element essential for the anaerobic induction
AT1G09157.1.TAIR10	1319	1324	ARE	cis-acting regulatory element essential for the anaerobic induction	ARE:cis-acting regulatory element essential for the anaerobic induction
AT1G09157.1.TAIR10	1654	1659	ARE	cis-acting regulatory element essential for the anaerobic induction	ARE:cis-acting regulatory element essential for the anaerobic induction
AT1G09157.1.TAIR10	1681	1686	ARE	cis-acting regulatory element essential for the anaerobic induction	ARE:cis-acting regulatory element essential for the anaerobic induction
AT1G09157.1.TAIR10	1816	1821	ARE	cis-acting regulatory element essential for the anaerobic induction	ARE:cis-acting regulatory element essential for the anaerobic induction
AT1G09157.1.TAIR10	343	348	G-Box	cis-acting regulatory element involved in light responsiveness	G-Box:cis-acting regulatory element involved in light responsiveness
AT1G09157.1.TAIR10	1218	1223	CAT-box	cis-acting regulatory element related to meristem expression	CAT-box:cis-acting regulatory element related to meristem expression
AT1G09157.1.TAIR10	343	347	ABRE	cis-acting element involved in the abscisic acid responsiveness	ABRE:cis-acting element involved in the abscisic acid responsiveness
AT1G09157.1.TAIR10	1742	1746	ABRE	cis-acting element involved in the abscisic acid responsiveness	ABRE:cis-acting element involved in the abscisic acid responsiveness
AT1G09157.1.TAIR10	110	114	CAAT-box	common cis-acting element in promoter and enhancer regions	CAAT-box:common cis-acting element in promoter and enhancer regions
AT1G09157.1.TAIR10	241	245	CAAT-box	common cis-acting element in promoter and enhancer regions	CAAT-box:common cis-acting element in promoter and enhancer regions
AT1G09157.1.TAIR10	301	305	CAAT-box	common cis-acting element in promoter and enhancer regions	CAAT-box:common cis-acting element in promoter and enhancer regions
AT1G09157.1.TAIR10	403	407	CAAT-box	common cis-acting element in promoter and enhancer regions	CAAT-box:common cis-acting element in promoter and enhancer regions
AT1G09157.1.TAIR10	997	1001	CAAT-box	common cis-acting element in promoter and enhancer regions	CAAT-box:common cis-acting element in promoter and enhancer regions
AT1G09157.1.TAIR10	1017	1021	CAAT-box	common cis-acting element in promoter and enhancer regions	CAAT-box:common cis-acting element in promoter and enhancer regions
AT1G09157.1.TAIR10	1055	1059	CAAT-box	common cis-acting element in promoter and enhancer regions	CAAT-box:common cis-acting element in promoter and enhancer regions
AT1G09157.1.TAIR10	1260	1264	CAAT-box	common cis-acting element in promoter and enhancer regions	CAAT-box:common cis-acting element in promoter and enhancer regions
AT1G09157.1.TAIR10	1347	1351	CAAT-box	common cis-acting element in promoter and enhancer regions	CAAT-box:common cis-acting element in promoter and enhancer regions
AT1G09157.1.TAIR10	1380	1384	CAAT-box	common cis-acting element in promoter and enhancer regions	CAAT-box:common cis-acting element in promoter and enhancer regions
AT1G09157.1.TAIR10	1424	1428	CAAT-box	common cis-acting element in promoter and enhancer regions	CAAT-box:common cis-acting element in promoter and enhancer regions
AT1G09157.1.TAIR10	1652	1656	CAAT-box	common cis-acting element in promoter and enhancer regions	CAAT-box:common cis-acting element in promoter and enhancer regions
AT1G09157.1.TAIR10	1857	1861	CAAT-box	common cis-acting element in promoter and enhancer regions	CAAT-box:common cis-acting element in promoter and enhancer regions
AT1G09157.1.TAIR10	1915	1919	CAAT-box	common cis-acting element in promoter and enhancer regions	CAAT-box:common cis-acting element in promoter and enhancer regions
AT1G09157.1.TAIR10	934	941	chs-CMA1a	part of a light responsive element	chs-CMA1a:part of a light responsive element
AT1G09157.1.TAIR10	698	703	TGA-element	auxin-responsive element	TGA-element:auxin-responsive element
AT1G09157.1.TAIR10	221	226	Box 4	part of a conserved DNA module involved in light responsiveness	Box 4:part of a conserved DNA module involved in light responsiveness
AT1G09157.1.TAIR10	391	396	Box 4	part of a conserved DNA module involved in light responsiveness	Box 4:part of a conserved DNA module involved in light responsiveness
AT1G09157.1.TAIR10	584	589	CCAAT-box	MYBHv1 binding site	CCAAT-box:MYBHv1 binding site
AT1G09157.1.TAIR10	336	339	TATA-box	core promoter element around -30 of transcription start	TATA-box:core promoter element around -30 of transcription start
AT1G09157.1.TAIR10	396	403	TATA-box	core promoter element around -30 of transcription start	TATA-box:core promoter element around -30 of transcription start
AT1G09157.1.TAIR10	399	403	TATA-box	core promoter element around -30 of transcription start	TATA-box:core promoter element around -30 of transcription start
AT1G09157.1.TAIR10	400	403	TATA-box	core promoter element around -30 of transcription start	TATA-box:core promoter element around -30 of transcription start
AT1G09157.1.TAIR10	485	488	TATA-box	core promoter element around -30 of transcription start	TATA-box:core promoter element around -30 of transcription start
AT1G09157.1.TAIR10	494	497	TATA-box	core promoter element around -30 of transcription start	TATA-box:core promoter element around -30 of transcription start
AT1G09157.1.TAIR10	1524	1527	TATA-box	core promoter element around -30 of transcription start	TATA-box:core promoter element around -30 of transcription start
AT1G09157.1.TAIR10	1615	1623	TATA-box	core promoter element around -30 of transcription start	TATA-box:core promoter element around -30 of transcription start
AT1G09157.1.TAIR10	1617	1622	TATA-box	core promoter element around -30 of transcription start	TATA-box:core promoter element around -30 of transcription start
AT1G09157.1.TAIR10	1618	1624	TATA-box	core promoter element around -30 of transcription start	TATA-box:core promoter element around -30 of transcription start
AT1G09157.1.TAIR10	1619	1624	TATA-box	core promoter element around -30 of transcription start	TATA-box:core promoter element around -30 of transcription start
AT1G09157.1.TAIR10	1620	1625	TATA-box	core promoter element around -30 of transcription start	TATA-box:core promoter element around -30 of transcription start
AT1G09157.1.TAIR10	1621	1626	TATA-box	core promoter element around -30 of transcription start	TATA-box:core promoter element around -30 of transcription start
AT1G09157.1.TAIR10	1622	1627	TATA-box	core promoter element around -30 of transcription start	TATA-box:core promoter element around -30 of transcription start
AT1G09157.1.TAIR10	1623	1628	TATA-box	core promoter element around -30 of transcription start	TATA-box:core promoter element around -30 of transcription start
AT1G09157.1.TAIR10	1624	1629	TATA-box	core promoter element around -30 of transcription start	TATA-box:core promoter element around -30 of transcription start
AT1G09157.1.TAIR10	1625	1628	TATA-box	core promoter element around -30 of transcription start	TATA-box:core promoter element around -30 of transcription start
AT1G09157.1.TAIR10	194	199	TCT-motif	part of a light responsive element	TCT-motif:part of a light responsive element
AT1G09157.1.TAIR10	1253	1258	TCT-motif	part of a light responsive element	TCT-motif:part of a light responsive element
AT1G09157.1.TAIR10	1307	1312	TCT-motif	part of a light responsive element	TCT-motif:part of a light responsive element
AT1G09157.1.TAIR10	489	495	TATC-box	cis-acting element involved in gibberellin-responsiveness	TATC-box:cis-acting element involved in gibberellin-responsiveness
AT1G09157.1.TAIR10	1339	1349	AAAC-motif	light responsive element	AAAC-motif:light responsive element
AT1G09157.1.TAIR10	526	531	G-box	cis-acting regulatory element involved in light responsiveness	G-box:cis-acting regulatory element involved in light responsiveness
AT1G09157.1.TAIR10	1740	1747	G-box	cis-acting regulatory element involved in light responsiveness	G-box:cis-acting regulatory element involved in light responsiveness
AT1G09157.1.TAIR10	1741	1746	G-box	cis-acting regulatory element involved in light responsiveness	G-box:cis-acting regulatory element involved in light responsiveness
AT1G09157.1.TAIR10	458	464	TCCC-motif	part of a light responsive element	TCCC-motif:part of a light responsive element
AT1G09157.1.TAIR10	296	302	AuxRR-core	cis-acting regulatory element involved in auxin responsiveness	AuxRR-core:cis-acting regulatory element involved in auxin responsiveness
AT3G02430.1.TAIR10	121	129	TC-rich repeats	cis-acting element involved in defense and stress responsiveness	TC-rich repeats:cis-acting element involved in defense and stress responsiveness
AT3G02430.1.TAIR10	898	906	TCA-element	cis-acting element involved in salicylic acid responsiveness	TCA-element:cis-acting element involved in salicylic acid responsiveness
AT3G02430.1.TAIR10	322	327	G-box	cis-acting regulatory element involved in light responsiveness	G-box:cis-acting regulatory element involved in light responsiveness
AT3G02430.1.TAIR10	1825	1830	G-box	cis-acting regulatory element involved in light responsiveness	G-box:cis-acting regulatory element involved in light responsiveness
AT3G02430.1.TAIR10	571	576	TCT-motif	part of a light responsive element	TCT-motif:part of a light responsive element
AT3G02430.1.TAIR10	64	69	TATA-box	core promoter element around -30 of transcription start	TATA-box:core promoter element around -30 of transcription start
AT3G02430.1.TAIR10	65	69	TATA-box	core promoter element around -30 of transcription start	TATA-box:core promoter element around -30 of transcription start
AT3G02430.1.TAIR10	66	69	TATA-box	core promoter element around -30 of transcription start	TATA-box:core promoter element around -30 of transcription start
AT3G02430.1.TAIR10	155	158	TATA-box	core promoter element around -30 of transcription start	TATA-box:core promoter element around -30 of transcription start
AT3G02430.1.TAIR10	164	167	TATA-box	core promoter element around -30 of transcription start	TATA-box:core promoter element around -30 of transcription start
AT3G02430.1.TAIR10	173	176	TATA-box	core promoter element around -30 of transcription start	TATA-box:core promoter element around -30 of transcription start
AT3G02430.1.TAIR10	265	268	TATA-box	core promoter element around -30 of transcription start	TATA-box:core promoter element around -30 of transcription start
AT3G02430.1.TAIR10	739	744	TATA-box	core promoter element around -30 of transcription start	TATA-box:core promoter element around -30 of transcription start
AT3G02430.1.TAIR10	740	743	TATA-box	core promoter element around -30 of transcription start	TATA-box:core promoter element around -30 of transcription start
AT3G02430.1.TAIR10	995	1000	TATA-box	core promoter element around -30 of transcription start	TATA-box:core promoter element around -30 of transcription start
AT3G02430.1.TAIR10	996	1000	TATA-box	core promoter element around -30 of transcription start	TATA-box:core promoter element around -30 of transcription start
AT3G02430.1.TAIR10	997	1000	TATA-box	core promoter element around -30 of transcription start	TATA-box:core promoter element around -30 of transcription start
AT3G02430.1.TAIR10	1471	1477	TATA-box	core promoter element around -30 of transcription start	TATA-box:core promoter element around -30 of transcription start
AT3G02430.1.TAIR10	1507	1510	TATA-box	core promoter element around -30 of transcription start	TATA-box:core promoter element around -30 of transcription start
AT3G02430.1.TAIR10	1586	1591	TATA-box	core promoter element around -30 of transcription start	TATA-box:core promoter element around -30 of transcription start
AT3G02430.1.TAIR10	1587	1590	TATA-box	core promoter element around -30 of transcription start	TATA-box:core promoter element around -30 of transcription start
AT3G02430.1.TAIR10	1750	1754	TATA-box	core promoter element around -30 of transcription start	TATA-box:core promoter element around -30 of transcription start
AT3G02430.1.TAIR10	1751	1754	TATA-box	core promoter element around -30 of transcription start	TATA-box:core promoter element around -30 of transcription start
AT3G02430.1.TAIR10	1829	1834	TATA-box	core promoter element around -30 of transcription start	TATA-box:core promoter element around -30 of transcription start
AT3G02430.1.TAIR10	1831	1834	TATA-box	core promoter element around -30 of transcription start	TATA-box:core promoter element around -30 of transcription start
AT3G02430.1.TAIR10	1926	1929	TATA-box	core promoter element around -30 of transcription start	TATA-box:core promoter element around -30 of transcription start
AT3G02430.1.TAIR10	1938	1946	TATA-box	core promoter element around -30 of transcription start	TATA-box:core promoter element around -30 of transcription start
AT3G02430.1.TAIR10	1940	1943	TATA-box	core promoter element around -30 of transcription start	TATA-box:core promoter element around -30 of transcription start
AT3G02430.1.TAIR10	1871	1878	chs-CMA1a	part of a light responsive element	chs-CMA1a:part of a light responsive element
AT3G02430.1.TAIR10	1360	1365	TGA-element	auxin-responsive element	TGA-element:auxin-responsive element
AT3G02430.1.TAIR10	220	224	CAAT-box	common cis-acting element in promoter and enhancer regions	CAAT-box:common cis-acting element in promoter and enhancer regions
AT3G02430.1.TAIR10	349	353	CAAT-box	common cis-acting element in promoter and enhancer regions	CAAT-box:common cis-acting element in promoter and enhancer regions
AT3G02430.1.TAIR10	725	729	CAAT-box	common cis-acting element in promoter and enhancer regions	CAAT-box:common cis-acting element in promoter and enhancer regions
AT3G02430.1.TAIR10	788	792	CAAT-box	common cis-acting element in promoter and enhancer regions	CAAT-box:common cis-acting element in promoter and enhancer regions
AT3G02430.1.TAIR10	935	939	CAAT-box	common cis-acting element in promoter and enhancer regions	CAAT-box:common cis-acting element in promoter and enhancer regions
AT3G02430.1.TAIR10	1155	1159	CAAT-box	common cis-acting element in promoter and enhancer regions	CAAT-box:common cis-acting element in promoter and enhancer regions
AT3G02430.1.TAIR10	1221	1225	CAAT-box	common cis-acting element in promoter and enhancer regions	CAAT-box:common cis-acting element in promoter and enhancer regions
AT3G02430.1.TAIR10	1272	1276	CAAT-box	common cis-acting element in promoter and enhancer regions	CAAT-box:common cis-acting element in promoter and enhancer regions
AT3G02430.1.TAIR10	1333	1337	CAAT-box	common cis-acting element in promoter and enhancer regions	CAAT-box:common cis-acting element in promoter and enhancer regions
AT3G02430.1.TAIR10	1455	1459	CAAT-box	common cis-acting element in promoter and enhancer regions	CAAT-box:common cis-acting element in promoter and enhancer regions
AT3G02430.1.TAIR10	1677	1681	CAAT-box	common cis-acting element in promoter and enhancer regions	CAAT-box:common cis-acting element in promoter and enhancer regions
AT3G02430.1.TAIR10	1821	1825	CAAT-box	common cis-acting element in promoter and enhancer regions	CAAT-box:common cis-acting element in promoter and enhancer regions
AT3G02430.1.TAIR10	1970	1974	CAAT-box	common cis-acting element in promoter and enhancer regions	CAAT-box:common cis-acting element in promoter and enhancer regions
AT3G02430.1.TAIR10	323	327	ABRE	cis-acting element involved in the abscisic acid responsiveness	ABRE:cis-acting element involved in the abscisic acid responsiveness
AT3G02430.1.TAIR10	930	937	AE-box	part of a module for light response	AE-box:part of a module for light response
AT3G02430.1.TAIR10	1484	1491	AE-box	part of a module for light response	AE-box:part of a module for light response
AT3G02430.1.TAIR10	757	765	O2-site	cis-acting regulatory element involved in zein metabolism regulation	O2-site:cis-acting regulatory element involved in zein metabolism regulation
AT3G02430.1.TAIR10	555	560	MBS	MYB binding site involved in drought-inducibility	MBS:MYB binding site involved in drought-inducibility
AT3G02430.1.TAIR10	805	810	MBS	MYB binding site involved in drought-inducibility	MBS:MYB binding site involved in drought-inducibility
AT3G02430.1.TAIR10	826	831	MBS	MYB binding site involved in drought-inducibility	MBS:MYB binding site involved in drought-inducibility
AT3G02430.1.TAIR10	1567	1572	MBS	MYB binding site involved in drought-inducibility	MBS:MYB binding site involved in drought-inducibility
AT3G02430.1.TAIR10	783	791	Gap-box	part of a light responsive element	Gap-box:part of a light responsive element
AT3G02430.1.TAIR10	1868	1875	ATC-motif	part of a conserved DNA module involved in light responsiveness	ATC-motif:part of a conserved DNA module involved in light responsiveness
AT3G02430.1.TAIR10	1049	1055	MRE	MYB binding site involved in light responsiveness	MRE:MYB binding site involved in light responsiveness
AT3G02430.1.TAIR10	1124	1130	MRE	MYB binding site involved in light responsiveness	MRE:MYB binding site involved in light responsiveness
AT3G21520.1.TAIR10	723	727	ABRE	cis-acting element involved in the abscisic acid responsiveness	ABRE:cis-acting element involved in the abscisic acid responsiveness
AT3G21520.1.TAIR10	803	807	ABRE	cis-acting element involved in the abscisic acid responsiveness	ABRE:cis-acting element involved in the abscisic acid responsiveness
AT3G21520.1.TAIR10	1551	1555	ABRE	cis-acting element involved in the abscisic acid responsiveness	ABRE:cis-acting element involved in the abscisic acid responsiveness
AT3G21520.1.TAIR10	1715	1719	ABRE	cis-acting element involved in the abscisic acid responsiveness	ABRE:cis-acting element involved in the abscisic acid responsiveness
AT3G21520.1.TAIR10	1959	1963	ABRE	cis-acting element involved in the abscisic acid responsiveness	ABRE:cis-acting element involved in the abscisic acid responsiveness
AT3G21520.1.TAIR10	1676	1683	AE-box	part of a module for light response	AE-box:part of a module for light response
AT3G21520.1.TAIR10	723	728	G-box	cis-acting regulatory element involved in light responsiveness	G-box:cis-acting regulatory element involved in light responsiveness
AT3G21520.1.TAIR10	803	808	G-box	cis-acting regulatory element involved in light responsiveness	G-box:cis-acting regulatory element involved in light responsiveness
AT3G21520.1.TAIR10	1551	1558	G-box	cis-acting regulatory element involved in light responsiveness	G-box:cis-acting regulatory element involved in light responsiveness
AT3G21520.1.TAIR10	1959	1964	G-box	cis-acting regulatory element involved in light responsiveness	G-box:cis-acting regulatory element involved in light responsiveness
AT3G21520.1.TAIR10	1528	1536	TC-rich repeats	cis-acting element involved in defense and stress responsiveness	TC-rich repeats:cis-acting element involved in defense and stress responsiveness
AT3G21520.1.TAIR10	926	932	AuxRR-core	cis-acting regulatory element involved in auxin responsiveness	AuxRR-core:cis-acting regulatory element involved in auxin responsiveness
AT3G21520.1.TAIR10	957	963	AuxRR-core	cis-acting regulatory element involved in auxin responsiveness	AuxRR-core:cis-acting regulatory element involved in auxin responsiveness
AT3G21520.1.TAIR10	23	27	CAAT-box	common cis-acting element in promoter and enhancer regions	CAAT-box:common cis-acting element in promoter and enhancer regions
AT3G21520.1.TAIR10	41	45	CAAT-box	common cis-acting element in promoter and enhancer regions	CAAT-box:common cis-acting element in promoter and enhancer regions
AT3G21520.1.TAIR10	98	102	CAAT-box	common cis-acting element in promoter and enhancer regions	CAAT-box:common cis-acting element in promoter and enhancer regions
AT3G21520.1.TAIR10	129	133	CAAT-box	common cis-acting element in promoter and enhancer regions	CAAT-box:common cis-acting element in promoter and enhancer regions
AT3G21520.1.TAIR10	180	184	CAAT-box	common cis-acting element in promoter and enhancer regions	CAAT-box:common cis-acting element in promoter and enhancer regions
AT3G21520.1.TAIR10	261	265	CAAT-box	common cis-acting element in promoter and enhancer regions	CAAT-box:common cis-acting element in promoter and enhancer regions
AT3G21520.1.TAIR10	267	271	CAAT-box	common cis-acting element in promoter and enhancer regions	CAAT-box:common cis-acting element in promoter and enhancer regions
AT3G21520.1.TAIR10	316	320	CAAT-box	common cis-acting element in promoter and enhancer regions	CAAT-box:common cis-acting element in promoter and enhancer regions
AT3G21520.1.TAIR10	354	358	CAAT-box	common cis-acting element in promoter and enhancer regions	CAAT-box:common cis-acting element in promoter and enhancer regions
AT3G21520.1.TAIR10	583	587	CAAT-box	common cis-acting element in promoter and enhancer regions	CAAT-box:common cis-acting element in promoter and enhancer regions
AT3G21520.1.TAIR10	613	617	CAAT-box	common cis-acting element in promoter and enhancer regions	CAAT-box:common cis-acting element in promoter and enhancer regions
AT3G21520.1.TAIR10	624	628	CAAT-box	common cis-acting element in promoter and enhancer regions	CAAT-box:common cis-acting element in promoter and enhancer regions
AT3G21520.1.TAIR10	775	779	CAAT-box	common cis-acting element in promoter and enhancer regions	CAAT-box:common cis-acting element in promoter and enhancer regions
AT3G21520.1.TAIR10	778	782	CAAT-box	common cis-acting element in promoter and enhancer regions	CAAT-box:common cis-acting element in promoter and enhancer regions
AT3G21520.1.TAIR10	967	971	CAAT-box	common cis-acting element in promoter and enhancer regions	CAAT-box:common cis-acting element in promoter and enhancer regions
AT3G21520.1.TAIR10	1046	1050	CAAT-box	common cis-acting element in promoter and enhancer regions	CAAT-box:common cis-acting element in promoter and enhancer regions
AT3G21520.1.TAIR10	1127	1131	CAAT-box	common cis-acting element in promoter and enhancer regions	CAAT-box:common cis-acting element in promoter and enhancer regions
AT3G21520.1.TAIR10	1191	1195	CAAT-box	common cis-acting element in promoter and enhancer regions	CAAT-box:common cis-acting element in promoter and enhancer regions
AT3G21520.1.TAIR10	1216	1220	CAAT-box	common cis-acting element in promoter and enhancer regions	CAAT-box:common cis-acting element in promoter and enhancer regions
AT3G21520.1.TAIR10	1251	1255	CAAT-box	common cis-acting element in promoter and enhancer regions	CAAT-box:common cis-acting element in promoter and enhancer regions
AT3G21520.1.TAIR10	1267	1271	CAAT-box	common cis-acting element in promoter and enhancer regions	CAAT-box:common cis-acting element in promoter and enhancer regions
AT3G21520.1.TAIR10	1404	1408	CAAT-box	common cis-acting element in promoter and enhancer regions	CAAT-box:common cis-acting element in promoter and enhancer regions
AT3G21520.1.TAIR10	1489	1493	CAAT-box	common cis-acting element in promoter and enhancer regions	CAAT-box:common cis-acting element in promoter and enhancer regions
AT3G21520.1.TAIR10	1559	1563	CAAT-box	common cis-acting element in promoter and enhancer regions	CAAT-box:common cis-acting element in promoter and enhancer regions
AT3G21520.1.TAIR10	1876	1880	CAAT-box	common cis-acting element in promoter and enhancer regions	CAAT-box:common cis-acting element in promoter and enhancer regions
AT3G21520.1.TAIR10	1276	1281	GT1-motif	light responsive element	GT1-motif:light responsive element
AT3G21520.1.TAIR10	555	563	TCA-element	cis-acting element involved in salicylic acid responsiveness	TCA-element:cis-acting element involved in salicylic acid responsiveness
AT3G21520.1.TAIR10	605	609	CGTCA-motif	cis-acting regulatory element involved in the MeJA-responsiveness	CGTCA-motif:cis-acting regulatory element involved in the MeJA-responsiveness
AT3G21520.1.TAIR10	725	729	CGTCA-motif	cis-acting regulatory element involved in the MeJA-responsiveness	CGTCA-motif:cis-acting regulatory element involved in the MeJA-responsiveness
AT3G21520.1.TAIR10	1438	1442	CGTCA-motif	cis-acting regulatory element involved in the MeJA-responsiveness	CGTCA-motif:cis-acting regulatory element involved in the MeJA-responsiveness
AT3G21520.1.TAIR10	911	916	TCT-motif	part of a light responsive element	TCT-motif:part of a light responsive element
AT3G21520.1.TAIR10	934	939	TCT-motif	part of a light responsive element	TCT-motif:part of a light responsive element
AT3G21520.1.TAIR10	991	996	TCT-motif	part of a light responsive element	TCT-motif:part of a light responsive element
AT3G21520.1.TAIR10	578	586.5	Gap-box	part of a light responsive element	Gap-box:part of a light responsive element
AT3G21520.1.TAIR10	649	656	GA-motif	part of a light responsive element	GA-motif:part of a light responsive element
AT3G21520.1.TAIR10	213	218	ARE	cis-acting regulatory element essential for the anaerobic induction	ARE:cis-acting regulatory element essential for the anaerobic induction
AT3G21520.1.TAIR10	1446	1451	ARE	cis-acting regulatory element essential for the anaerobic induction	ARE:cis-acting regulatory element essential for the anaerobic induction
AT3G21520.1.TAIR10	1870	1878	Box II	part of a light responsive element	Box II:part of a light responsive element
AT3G21520.1.TAIR10	1436	1444	O2-site	cis-acting regulatory element involved in zein metabolism regulation	O2-site:cis-acting regulatory element involved in zein metabolism regulation
AT3G21520.1.TAIR10	1551	1556	G-Box	cis-acting regulatory element involved in light responsiveness	G-Box:cis-acting regulatory element involved in light responsiveness
AT3G21520.1.TAIR10	1714	1719	G-Box	cis-acting regulatory element involved in light responsiveness	G-Box:cis-acting regulatory element involved in light responsiveness
AT3G21520.1.TAIR10	1638	1643	TGA-element	auxin-responsive element	TGA-element:auxin-responsive element
AT3G21520.1.TAIR10	605	609	TGACG-motif	cis-acting regulatory element involved in the MeJA-responsiveness	TGACG-motif:cis-acting regulatory element involved in the MeJA-responsiveness
AT3G21520.1.TAIR10	725	729	TGACG-motif	cis-acting regulatory element involved in the MeJA-responsiveness	TGACG-motif:cis-acting regulatory element involved in the MeJA-responsiveness
AT3G21520.1.TAIR10	1438	1442	TGACG-motif	cis-acting regulatory element involved in the MeJA-responsiveness	TGACG-motif:cis-acting regulatory element involved in the MeJA-responsiveness
AT3G21520.1.TAIR10	445	451	MRE	MYB binding site involved in light responsiveness	MRE:MYB binding site involved in light responsiveness
AT3G21520.1.TAIR10	764	769	Box 4	part of a conserved DNA module involved in light responsiveness	Box 4:part of a conserved DNA module involved in light responsiveness
AT3G21520.1.TAIR10	30	35	TATA-box	core promoter element around -30 of transcription start	TATA-box:core promoter element around -30 of transcription start
AT3G21520.1.TAIR10	31	34	TATA-box	core promoter element around -30 of transcription start	TATA-box:core promoter element around -30 of transcription start
AT3G21520.1.TAIR10	81	86	TATA-box	core promoter element around -30 of transcription start	TATA-box:core promoter element around -30 of transcription start
AT3G21520.1.TAIR10	82	86	TATA-box	core promoter element around -30 of transcription start	TATA-box:core promoter element around -30 of transcription start
AT3G21520.1.TAIR10	83	86	TATA-box	core promoter element around -30 of transcription start	TATA-box:core promoter element around -30 of transcription start
AT3G21520.1.TAIR10	111	117	TATA-box	core promoter element around -30 of transcription start	TATA-box:core promoter element around -30 of transcription start
AT3G21520.1.TAIR10	112	117	TATA-box	core promoter element around -30 of transcription start	TATA-box:core promoter element around -30 of transcription start
AT3G21520.1.TAIR10	113	117	TATA-box	core promoter element around -30 of transcription start	TATA-box:core promoter element around -30 of transcription start
AT3G21520.1.TAIR10	114	117	TATA-box	core promoter element around -30 of transcription start	TATA-box:core promoter element around -30 of transcription start
AT3G21520.1.TAIR10	233	237	TATA-box	core promoter element around -30 of transcription start	TATA-box:core promoter element around -30 of transcription start
AT3G21520.1.TAIR10	234	237	TATA-box	core promoter element around -30 of transcription start	TATA-box:core promoter element around -30 of transcription start
AT3G21520.1.TAIR10	250	255	TATA-box	core promoter element around -30 of transcription start	TATA-box:core promoter element around -30 of transcription start
AT3G21520.1.TAIR10	251	254	TATA-box	core promoter element around -30 of transcription start	TATA-box:core promoter element around -30 of transcription start
AT3G21520.1.TAIR10	311	315	TATA-box	core promoter element around -30 of transcription start	TATA-box:core promoter element around -30 of transcription start
AT3G21520.1.TAIR10	312	315	TATA-box	core promoter element around -30 of transcription start	TATA-box:core promoter element around -30 of transcription start
AT3G21520.1.TAIR10	328	333	TATA-box	core promoter element around -30 of transcription start	TATA-box:core promoter element around -30 of transcription start
AT3G21520.1.TAIR10	329	333	TATA-box	core promoter element around -30 of transcription start	TATA-box:core promoter element around -30 of transcription start
AT3G21520.1.TAIR10	330	333	TATA-box	core promoter element around -30 of transcription start	TATA-box:core promoter element around -30 of transcription start
AT3G21520.1.TAIR10	411	414	TATA-box	core promoter element around -30 of transcription start	TATA-box:core promoter element around -30 of transcription start
AT3G21520.1.TAIR10	454	459	TATA-box	core promoter element around -30 of transcription start	TATA-box:core promoter element around -30 of transcription start
AT3G21520.1.TAIR10	455	460	TATA-box	core promoter element around -30 of transcription start	TATA-box:core promoter element around -30 of transcription start
AT3G21520.1.TAIR10	456	461	TATA-box	core promoter element around -30 of transcription start	TATA-box:core promoter element around -30 of transcription start
AT3G21520.1.TAIR10	457	460	TATA-box	core promoter element around -30 of transcription start	TATA-box:core promoter element around -30 of transcription start
AT3G21520.1.TAIR10	507	512	TATA-box	core promoter element around -30 of transcription start	TATA-box:core promoter element around -30 of transcription start
AT3G21520.1.TAIR10	508	511	TATA-box	core promoter element around -30 of transcription start	TATA-box:core promoter element around -30 of transcription start
AT3G21520.1.TAIR10	875	880	TATA-box	core promoter element around -30 of transcription start	TATA-box:core promoter element around -30 of transcription start
AT3G21520.1.TAIR10	876	882	TATA-box	core promoter element around -30 of transcription start	TATA-box:core promoter element around -30 of transcription start
AT3G21520.1.TAIR10	877	882	TATA-box	core promoter element around -30 of transcription start	TATA-box:core promoter element around -30 of transcription start
AT3G21520.1.TAIR10	878	883	TATA-box	core promoter element around -30 of transcription start	TATA-box:core promoter element around -30 of transcription start
AT3G21520.1.TAIR10	879	884	TATA-box	core promoter element around -30 of transcription start	TATA-box:core promoter element around -30 of transcription start
AT3G21520.1.TAIR10	881	884	TATA-box	core promoter element around -30 of transcription start	TATA-box:core promoter element around -30 of transcription start
AT3G21520.1.TAIR10	997	1002	TATA-box	core promoter element around -30 of transcription start	TATA-box:core promoter element around -30 of transcription start
AT3G21520.1.TAIR10	998	1002	TATA-box	core promoter element around -30 of transcription start	TATA-box:core promoter element around -30 of transcription start
AT3G21520.1.TAIR10	999	1002	TATA-box	core promoter element around -30 of transcription start	TATA-box:core promoter element around -30 of transcription start
AT3G21520.1.TAIR10	1012	1015	TATA-box	core promoter element around -30 of transcription start	TATA-box:core promoter element around -30 of transcription start
AT3G21520.1.TAIR10	1049	1055	TATA-box	core promoter element around -30 of transcription start	TATA-box:core promoter element around -30 of transcription start
AT3G21520.1.TAIR10	1050	1055	TATA-box	core promoter element around -30 of transcription start	TATA-box:core promoter element around -30 of transcription start
AT3G21520.1.TAIR10	1051	1055	TATA-box	core promoter element around -30 of transcription start	TATA-box:core promoter element around -30 of transcription start
AT3G21520.1.TAIR10	1052	1055	TATA-box	core promoter element around -30 of transcription start	TATA-box:core promoter element around -30 of transcription start
AT3G21520.1.TAIR10	1106	1111	TATA-box	core promoter element around -30 of transcription start	TATA-box:core promoter element around -30 of transcription start
AT3G21520.1.TAIR10	1107	1111	TATA-box	core promoter element around -30 of transcription start	TATA-box:core promoter element around -30 of transcription start
AT3G21520.1.TAIR10	1108	1111	TATA-box	core promoter element around -30 of transcription start	TATA-box:core promoter element around -30 of transcription start
AT3G21520.1.TAIR10	1121	1125	TATA-box	core promoter element around -30 of transcription start	TATA-box:core promoter element around -30 of transcription start
AT3G21520.1.TAIR10	1122	1125	TATA-box	core promoter element around -30 of transcription start	TATA-box:core promoter element around -30 of transcription start
AT3G21520.1.TAIR10	1599	1604	TATA-box	core promoter element around -30 of transcription start	TATA-box:core promoter element around -30 of transcription start
AT3G21520.1.TAIR10	1600	1603	TATA-box	core promoter element around -30 of transcription start	TATA-box:core promoter element around -30 of transcription start
AT3G21520.1.TAIR10	1643	1648	TATA-box	core promoter element around -30 of transcription start	TATA-box:core promoter element around -30 of transcription start
AT3G21520.1.TAIR10	1645	1648	TATA-box	core promoter element around -30 of transcription start	TATA-box:core promoter element around -30 of transcription start
AT3G21520.1.TAIR10	1786	1791	TATA-box	core promoter element around -30 of transcription start	TATA-box:core promoter element around -30 of transcription start
AT3G21520.1.TAIR10	1787	1791	TATA-box	core promoter element around -30 of transcription start	TATA-box:core promoter element around -30 of transcription start
AT3G21520.1.TAIR10	1788	1791	TATA-box	core promoter element around -30 of transcription start	TATA-box:core promoter element around -30 of transcription start
AT3G21520.1.TAIR10	1833	1836	TATA-box	core promoter element around -30 of transcription start	TATA-box:core promoter element around -30 of transcription start
AT3G21520.1.TAIR10	1942	1948	TATA-box	core promoter element around -30 of transcription start	TATA-box:core promoter element around -30 of transcription start
AT3G21520.1.TAIR10	1943	1948	TATA-box	core promoter element around -30 of transcription start	TATA-box:core promoter element around -30 of transcription start
AT3G21520.1.TAIR10	1944	1948	TATA-box	core promoter element around -30 of transcription start	TATA-box:core promoter element around -30 of transcription start
AT3G21520.1.TAIR10	1945	1948	TATA-box	core promoter element around -30 of transcription start	TATA-box:core promoter element around -30 of transcription start
AT3G21520.1.TAIR10	1982	1987	TATA-box	core promoter element around -30 of transcription start	TATA-box:core promoter element around -30 of transcription start
AT3G21520.1.TAIR10	1983	1987	TATA-box	core promoter element around -30 of transcription start	TATA-box:core promoter element around -30 of transcription start
AT3G21520.1.TAIR10	1984	1987	TATA-box	core promoter element around -30 of transcription start	TATA-box:core promoter element around -30 of transcription start
AT3G21520.1.TAIR10	1989	1994	TATA-box	core promoter element around -30 of transcription start	TATA-box:core promoter element around -30 of transcription start
AT3G21520.1.TAIR10	1990	1994	TATA-box	core promoter element around -30 of transcription start	TATA-box:core promoter element around -30 of transcription start
AT3G21520.1.TAIR10	1991	1994	TATA-box	core promoter element around -30 of transcription start	TATA-box:core promoter element around -30 of transcription start
AT3G21520.1.TAIR10	1438	1445	TGA-box	part of an auxin-responsive element	TGA-box:part of an auxin-responsive element
AT3G21550.1.TAIR10	1760	1769	ATCT-motif	part of a conserved DNA module involved in light responsiveness	ATCT-motif:part of a conserved DNA module involved in light responsiveness
AT3G21550.1.TAIR10	1797	1805	AT-rich sequence	element for maximal elicitor-mediated activation (2copies)	AT-rich sequence:element for maximal elicitor-mediated activation (2copies)
AT3G21550.1.TAIR10	762	767	CAT-box	cis-acting regulatory element related to meristem expression	CAT-box:cis-acting regulatory element related to meristem expression
AT3G21550.1.TAIR10	335	339	CGTCA-motif	cis-acting regulatory element involved in the MeJA-responsiveness	CGTCA-motif:cis-acting regulatory element involved in the MeJA-responsiveness
AT3G21550.1.TAIR10	421	425	CGTCA-motif	cis-acting regulatory element involved in the MeJA-responsiveness	CGTCA-motif:cis-acting regulatory element involved in the MeJA-responsiveness
AT3G21550.1.TAIR10	688	692	CGTCA-motif	cis-acting regulatory element involved in the MeJA-responsiveness	CGTCA-motif:cis-acting regulatory element involved in the MeJA-responsiveness
AT3G21550.1.TAIR10	1228	1232	CGTCA-motif	cis-acting regulatory element involved in the MeJA-responsiveness	CGTCA-motif:cis-acting regulatory element involved in the MeJA-responsiveness
AT3G21550.1.TAIR10	1270	1274	CGTCA-motif	cis-acting regulatory element involved in the MeJA-responsiveness	CGTCA-motif:cis-acting regulatory element involved in the MeJA-responsiveness
AT3G21550.1.TAIR10	1675	1679	CGTCA-motif	cis-acting regulatory element involved in the MeJA-responsiveness	CGTCA-motif:cis-acting regulatory element involved in the MeJA-responsiveness
AT3G21550.1.TAIR10	1853	1861	TCA-element	cis-acting element involved in salicylic acid responsiveness	TCA-element:cis-acting element involved in salicylic acid responsiveness
AT3G21550.1.TAIR10	1473	1478	GT1-motif	light responsive element	GT1-motif:light responsive element
AT3G21550.1.TAIR10	215	219	CAAT-box	common cis-acting element in promoter and enhancer regions	CAAT-box:common cis-acting element in promoter and enhancer regions
AT3G21550.1.TAIR10	549	553	CAAT-box	common cis-acting element in promoter and enhancer regions	CAAT-box:common cis-acting element in promoter and enhancer regions
AT3G21550.1.TAIR10	651	655	CAAT-box	common cis-acting element in promoter and enhancer regions	CAAT-box:common cis-acting element in promoter and enhancer regions
AT3G21550.1.TAIR10	679	683	CAAT-box	common cis-acting element in promoter and enhancer regions	CAAT-box:common cis-acting element in promoter and enhancer regions
AT3G21550.1.TAIR10	724	728	CAAT-box	common cis-acting element in promoter and enhancer regions	CAAT-box:common cis-acting element in promoter and enhancer regions
AT3G21550.1.TAIR10	988	992	CAAT-box	common cis-acting element in promoter and enhancer regions	CAAT-box:common cis-acting element in promoter and enhancer regions
AT3G21550.1.TAIR10	1105	1109	CAAT-box	common cis-acting element in promoter and enhancer regions	CAAT-box:common cis-acting element in promoter and enhancer regions
AT3G21550.1.TAIR10	1108	1112	CAAT-box	common cis-acting element in promoter and enhancer regions	CAAT-box:common cis-acting element in promoter and enhancer regions
AT3G21550.1.TAIR10	1273	1277	CAAT-box	common cis-acting element in promoter and enhancer regions	CAAT-box:common cis-acting element in promoter and enhancer regions
AT3G21550.1.TAIR10	1326	1330	CAAT-box	common cis-acting element in promoter and enhancer regions	CAAT-box:common cis-acting element in promoter and enhancer regions
AT3G21550.1.TAIR10	1369	1373	CAAT-box	common cis-acting element in promoter and enhancer regions	CAAT-box:common cis-acting element in promoter and enhancer regions
AT3G21550.1.TAIR10	1576	1580	CAAT-box	common cis-acting element in promoter and enhancer regions	CAAT-box:common cis-acting element in promoter and enhancer regions
AT3G21550.1.TAIR10	1693	1697	CAAT-box	common cis-acting element in promoter and enhancer regions	CAAT-box:common cis-acting element in promoter and enhancer regions
AT3G21550.1.TAIR10	1823	1827	CAAT-box	common cis-acting element in promoter and enhancer regions	CAAT-box:common cis-acting element in promoter and enhancer regions
AT3G21550.1.TAIR10	119	127	TC-rich repeats	cis-acting element involved in defense and stress responsiveness	TC-rich repeats:cis-acting element involved in defense and stress responsiveness
AT3G21550.1.TAIR10	1060	1065	G-box	cis-acting regulatory element involved in light responsiveness	G-box:cis-acting regulatory element involved in light responsiveness
AT3G21550.1.TAIR10	564	571	AE-box	part of a module for light response	AE-box:part of a module for light response
AT3G21550.1.TAIR10	1060	1065	ABRE	cis-acting element involved in the abscisic acid responsiveness	ABRE:cis-acting element involved in the abscisic acid responsiveness
AT3G21550.1.TAIR10	1061	1065	ABRE	cis-acting element involved in the abscisic acid responsiveness	ABRE:cis-acting element involved in the abscisic acid responsiveness
AT3G21550.1.TAIR10	1668	1674	ABRE	cis-acting element involved in the abscisic acid responsiveness	ABRE:cis-acting element involved in the abscisic acid responsiveness
AT3G21550.1.TAIR10	1777	1781	ABRE	cis-acting element involved in the abscisic acid responsiveness	ABRE:cis-acting element involved in the abscisic acid responsiveness
AT3G21550.1.TAIR10	1094	1099	CCAAT-box	MYBHv1 binding site	CCAAT-box:MYBHv1 binding site
AT3G21550.1.TAIR10	45	50	TATA-box	core promoter element around -30 of transcription start	TATA-box:core promoter element around -30 of transcription start
AT3G21550.1.TAIR10	46	50	TATA-box	core promoter element around -30 of transcription start	TATA-box:core promoter element around -30 of transcription start
AT3G21550.1.TAIR10	47	50	TATA-box	core promoter element around -30 of transcription start	TATA-box:core promoter element around -30 of transcription start
AT3G21550.1.TAIR10	144	148	TATA-box	core promoter element around -30 of transcription start	TATA-box:core promoter element around -30 of transcription start
AT3G21550.1.TAIR10	145	148	TATA-box	core promoter element around -30 of transcription start	TATA-box:core promoter element around -30 of transcription start
AT3G21550.1.TAIR10	186	189	TATA-box	core promoter element around -30 of transcription start	TATA-box:core promoter element around -30 of transcription start
AT3G21550.1.TAIR10	201	206	TATA-box	core promoter element around -30 of transcription start	TATA-box:core promoter element around -30 of transcription start
AT3G21550.1.TAIR10	202	207	TATA-box	core promoter element around -30 of transcription start	TATA-box:core promoter element around -30 of transcription start
AT3G21550.1.TAIR10	203	208	TATA-box	core promoter element around -30 of transcription start	TATA-box:core promoter element around -30 of transcription start
AT3G21550.1.TAIR10	204	207	TATA-box	core promoter element around -30 of transcription start	TATA-box:core promoter element around -30 of transcription start
AT3G21550.1.TAIR10	230	235	TATA-box	core promoter element around -30 of transcription start	TATA-box:core promoter element around -30 of transcription start
AT3G21550.1.TAIR10	231	236	TATA-box	core promoter element around -30 of transcription start	TATA-box:core promoter element around -30 of transcription start
AT3G21550.1.TAIR10	232	237	TATA-box	core promoter element around -30 of transcription start	TATA-box:core promoter element around -30 of transcription start
AT3G21550.1.TAIR10	233	236	TATA-box	core promoter element around -30 of transcription start	TATA-box:core promoter element around -30 of transcription start
AT3G21550.1.TAIR10	244	249	TATA-box	core promoter element around -30 of transcription start	TATA-box:core promoter element around -30 of transcription start
AT3G21550.1.TAIR10	245	248	TATA-box	core promoter element around -30 of transcription start	TATA-box:core promoter element around -30 of transcription start
AT3G21550.1.TAIR10	279	287	TATA-box	core promoter element around -30 of transcription start	TATA-box:core promoter element around -30 of transcription start
AT3G21550.1.TAIR10	280	285	TATA-box	core promoter element around -30 of transcription start	TATA-box:core promoter element around -30 of transcription start
AT3G21550.1.TAIR10	281	286	TATA-box	core promoter element around -30 of transcription start	TATA-box:core promoter element around -30 of transcription start
AT3G21550.1.TAIR10	282	287	TATA-box	core promoter element around -30 of transcription start	TATA-box:core promoter element around -30 of transcription start
AT3G21550.1.TAIR10	283	288	TATA-box	core promoter element around -30 of transcription start	TATA-box:core promoter element around -30 of transcription start
AT3G21550.1.TAIR10	285	288	TATA-box	core promoter element around -30 of transcription start	TATA-box:core promoter element around -30 of transcription start
AT3G21550.1.TAIR10	430	435	TATA-box	core promoter element around -30 of transcription start	TATA-box:core promoter element around -30 of transcription start
AT3G21550.1.TAIR10	431	435	TATA-box	core promoter element around -30 of transcription start	TATA-box:core promoter element around -30 of transcription start
AT3G21550.1.TAIR10	432	435	TATA-box	core promoter element around -30 of transcription start	TATA-box:core promoter element around -30 of transcription start
AT3G21550.1.TAIR10	440	445	TATA-box	core promoter element around -30 of transcription start	TATA-box:core promoter element around -30 of transcription start
AT3G21550.1.TAIR10	441	444	TATA-box	core promoter element around -30 of transcription start	TATA-box:core promoter element around -30 of transcription start
AT3G21550.1.TAIR10	785	791	TATA-box	core promoter element around -30 of transcription start	TATA-box:core promoter element around -30 of transcription start
AT3G21550.1.TAIR10	786	791	TATA-box	core promoter element around -30 of transcription start	TATA-box:core promoter element around -30 of transcription start
AT3G21550.1.TAIR10	787	791	TATA-box	core promoter element around -30 of transcription start	TATA-box:core promoter element around -30 of transcription start
AT3G21550.1.TAIR10	788	791	TATA-box	core promoter element around -30 of transcription start	TATA-box:core promoter element around -30 of transcription start
AT3G21550.1.TAIR10	1137	1140	TATA-box	core promoter element around -30 of transcription start	TATA-box:core promoter element around -30 of transcription start
AT3G21550.1.TAIR10	1234	1239	TATA-box	core promoter element around -30 of transcription start	TATA-box:core promoter element around -30 of transcription start
AT3G21550.1.TAIR10	1235	1239	TATA-box	core promoter element around -30 of transcription start	TATA-box:core promoter element around -30 of transcription start
AT3G21550.1.TAIR10	1236	1239	TATA-box	core promoter element around -30 of transcription start	TATA-box:core promoter element around -30 of transcription start
AT3G21550.1.TAIR10	1311	1314	TATA-box	core promoter element around -30 of transcription start	TATA-box:core promoter element around -30 of transcription start
AT3G21550.1.TAIR10	1427	1434	TATA-box	core promoter element around -30 of transcription start	TATA-box:core promoter element around -30 of transcription start
AT3G21550.1.TAIR10	1455	1461	TATA-box	core promoter element around -30 of transcription start	TATA-box:core promoter element around -30 of transcription start
AT3G21550.1.TAIR10	1513	1521	TATA-box	core promoter element around -30 of transcription start	TATA-box:core promoter element around -30 of transcription start
AT3G21550.1.TAIR10	1515	1518	TATA-box	core promoter element around -30 of transcription start	TATA-box:core promoter element around -30 of transcription start
AT3G21550.1.TAIR10	1579	1584	TATA-box	core promoter element around -30 of transcription start	TATA-box:core promoter element around -30 of transcription start
AT3G21550.1.TAIR10	1580	1585	TATA-box	core promoter element around -30 of transcription start	TATA-box:core promoter element around -30 of transcription start
AT3G21550.1.TAIR10	1581	1586	TATA-box	core promoter element around -30 of transcription start	TATA-box:core promoter element around -30 of transcription start
AT3G21550.1.TAIR10	1582	1585	TATA-box	core promoter element around -30 of transcription start	TATA-box:core promoter element around -30 of transcription start
AT3G21550.1.TAIR10	1591	1597	TATA-box	core promoter element around -30 of transcription start	TATA-box:core promoter element around -30 of transcription start
AT3G21550.1.TAIR10	1592	1597	TATA-box	core promoter element around -30 of transcription start	TATA-box:core promoter element around -30 of transcription start
AT3G21550.1.TAIR10	1593	1597	TATA-box	core promoter element around -30 of transcription start	TATA-box:core promoter element around -30 of transcription start
AT3G21550.1.TAIR10	1594	1597	TATA-box	core promoter element around -30 of transcription start	TATA-box:core promoter element around -30 of transcription start
AT3G21550.1.TAIR10	1835	1839	TATA-box	core promoter element around -30 of transcription start	TATA-box:core promoter element around -30 of transcription start
AT3G21550.1.TAIR10	1836	1839	TATA-box	core promoter element around -30 of transcription start	TATA-box:core promoter element around -30 of transcription start
AT3G21550.1.TAIR10	1871	1874	TATA-box	core promoter element around -30 of transcription start	TATA-box:core promoter element around -30 of transcription start
AT3G21550.1.TAIR10	1922	1930	TATA-box	core promoter element around -30 of transcription start	TATA-box:core promoter element around -30 of transcription start
AT3G21550.1.TAIR10	1924	1927	TATA-box	core promoter element around -30 of transcription start	TATA-box:core promoter element around -30 of transcription start
AT3G21550.1.TAIR10	1973	1976	TATA-box	core promoter element around -30 of transcription start	TATA-box:core promoter element around -30 of transcription start
AT3G21550.1.TAIR10	1991	1996	TATA-box	core promoter element around -30 of transcription start	TATA-box:core promoter element around -30 of transcription start
AT3G21550.1.TAIR10	1992	1995	TATA-box	core promoter element around -30 of transcription start	TATA-box:core promoter element around -30 of transcription start
AT3G21550.1.TAIR10	1999	2005	TATA-box	core promoter element around -30 of transcription start	TATA-box:core promoter element around -30 of transcription start
AT3G21550.1.TAIR10	1086	1091	A-box	cis-acting regulatory element	A-box:cis-acting regulatory element
AT3G21550.1.TAIR10	335	339	TGACG-motif	cis-acting regulatory element involved in the MeJA-responsiveness	TGACG-motif:cis-acting regulatory element involved in the MeJA-responsiveness
AT3G21550.1.TAIR10	421	425	TGACG-motif	cis-acting regulatory element involved in the MeJA-responsiveness	TGACG-motif:cis-acting regulatory element involved in the MeJA-responsiveness
AT3G21550.1.TAIR10	688	692	TGACG-motif	cis-acting regulatory element involved in the MeJA-responsiveness	TGACG-motif:cis-acting regulatory element involved in the MeJA-responsiveness
AT3G21550.1.TAIR10	1228	1232	TGACG-motif	cis-acting regulatory element involved in the MeJA-responsiveness	TGACG-motif:cis-acting regulatory element involved in the MeJA-responsiveness
AT3G21550.1.TAIR10	1270	1274	TGACG-motif	cis-acting regulatory element involved in the MeJA-responsiveness	TGACG-motif:cis-acting regulatory element involved in the MeJA-responsiveness
AT3G21550.1.TAIR10	1675	1679	TGACG-motif	cis-acting regulatory element involved in the MeJA-responsiveness	TGACG-motif:cis-acting regulatory element involved in the MeJA-responsiveness
AT3G21550.1.TAIR10	1815	1821	MRE	MYB binding site involved in light responsiveness	MRE:MYB binding site involved in light responsiveness
AT3G21550.1.TAIR10	1665	1670	TGA-element	auxin-responsive element	TGA-element:auxin-responsive element
AT3G21550.1.TAIR10	1977	1982	TGA-element	auxin-responsive element	TGA-element:auxin-responsive element
AT3G21550.1.TAIR10	112	118	P-box	gibberellin-responsive element	P-box:gibberellin-responsive element
AT3G21550.1.TAIR10	1060	1065	G-Box	cis-acting regulatory element involved in light responsiveness	G-Box:cis-acting regulatory element involved in light responsiveness
AT3G21550.1.TAIR10	1777	1782	G-Box	cis-acting regulatory element involved in light responsiveness	G-Box:cis-acting regulatory element involved in light responsiveness
AT3G21550.1.TAIR10	40	45	ARE	cis-acting regulatory element essential for the anaerobic induction	ARE:cis-acting regulatory element essential for the anaerobic induction
AT3G21550.1.TAIR10	1505	1510	ARE	cis-acting regulatory element essential for the anaerobic induction	ARE:cis-acting regulatory element essential for the anaerobic induction
AT3G21550.1.TAIR10	1059	1067	O2-site	cis-acting regulatory element involved in zein metabolism regulation	O2-site:cis-acting regulatory element involved in zein metabolism regulation
AT3G21550.1.TAIR10	1023	1030	ATC-motif	part of a conserved DNA module involved in light responsiveness	ATC-motif:part of a conserved DNA module involved in light responsiveness
AT3G21550.1.TAIR10	123	128	TCT-motif	part of a light responsive element	TCT-motif:part of a light responsive element
AT3G21550.1.TAIR10	1015	1023	ACE	cis-acting element involved in light responsiveness	ACE:cis-acting element involved in light responsiveness
AT4G18425.1.TAIR10	341	347	GT1-motif	light responsive element	GT1-motif:light responsive element
AT4G18425.1.TAIR10	41	45	CAAT-box	common cis-acting element in promoter and enhancer regions	CAAT-box:common cis-acting element in promoter and enhancer regions
AT4G18425.1.TAIR10	243	247	CAAT-box	common cis-acting element in promoter and enhancer regions	CAAT-box:common cis-acting element in promoter and enhancer regions
AT4G18425.1.TAIR10	859	863	CAAT-box	common cis-acting element in promoter and enhancer regions	CAAT-box:common cis-acting element in promoter and enhancer regions
AT4G18425.1.TAIR10	1106	1110	CAAT-box	common cis-acting element in promoter and enhancer regions	CAAT-box:common cis-acting element in promoter and enhancer regions
AT4G18425.1.TAIR10	1234	1240	CAAT-box	common cis-acting element in promoter and enhancer regions	CAAT-box:common cis-acting element in promoter and enhancer regions
AT4G18425.1.TAIR10	1365	1369	CAAT-box	common cis-acting element in promoter and enhancer regions	CAAT-box:common cis-acting element in promoter and enhancer regions
AT4G18425.1.TAIR10	1552	1556	CAAT-box	common cis-acting element in promoter and enhancer regions	CAAT-box:common cis-acting element in promoter and enhancer regions
AT4G18425.1.TAIR10	1625	1629	CAAT-box	common cis-acting element in promoter and enhancer regions	CAAT-box:common cis-acting element in promoter and enhancer regions
AT4G18425.1.TAIR10	1673	1677	CAAT-box	common cis-acting element in promoter and enhancer regions	CAAT-box:common cis-acting element in promoter and enhancer regions
AT4G18425.1.TAIR10	1961	1965	CAAT-box	common cis-acting element in promoter and enhancer regions	CAAT-box:common cis-acting element in promoter and enhancer regions
AT4G18425.1.TAIR10	1189	1193	ABRE	cis-acting element involved in the abscisic acid responsiveness	ABRE:cis-acting element involved in the abscisic acid responsiveness
AT4G18425.1.TAIR10	982	992	Box III	protein binding site	Box III:protein binding site
AT4G18425.1.TAIR10	417	426	GATA-motif	part of a light responsive element	GATA-motif:part of a light responsive element
AT4G18425.1.TAIR10	1103	1107	CGTCA-motif	cis-acting regulatory element involved in the MeJA-responsiveness	CGTCA-motif:cis-acting regulatory element involved in the MeJA-responsiveness
AT4G18425.1.TAIR10	1188	1193	G-Box	cis-acting regulatory element involved in light responsiveness	G-Box:cis-acting regulatory element involved in light responsiveness
AT4G18425.1.TAIR10	111	116	ARE	cis-acting regulatory element essential for the anaerobic induction	ARE:cis-acting regulatory element essential for the anaerobic induction
AT4G18425.1.TAIR10	231	236	ARE	cis-acting regulatory element essential for the anaerobic induction	ARE:cis-acting regulatory element essential for the anaerobic induction
AT4G18425.1.TAIR10	791	796	ARE	cis-acting regulatory element essential for the anaerobic induction	ARE:cis-acting regulatory element essential for the anaerobic induction
AT4G18425.1.TAIR10	1636	1641	ARE	cis-acting regulatory element essential for the anaerobic induction	ARE:cis-acting regulatory element essential for the anaerobic induction
AT4G18425.1.TAIR10	1837	1842	ARE	cis-acting regulatory element essential for the anaerobic induction	ARE:cis-acting regulatory element essential for the anaerobic induction
AT4G18425.1.TAIR10	1359	1366	GA-motif	part of a light responsive element	GA-motif:part of a light responsive element
AT4G18425.1.TAIR10	433	438	TCT-motif	part of a light responsive element	TCT-motif:part of a light responsive element
AT4G18425.1.TAIR10	1140	1145	TCT-motif	part of a light responsive element	TCT-motif:part of a light responsive element
AT4G18425.1.TAIR10	1953	1958	TCT-motif	part of a light responsive element	TCT-motif:part of a light responsive element
AT4G18425.1.TAIR10	194	200	TATA-box	core promoter element around -30 of transcription start	TATA-box:core promoter element around -30 of transcription start
AT4G18425.1.TAIR10	291	297	TATA-box	core promoter element around -30 of transcription start	TATA-box:core promoter element around -30 of transcription start
AT4G18425.1.TAIR10	292	297	TATA-box	core promoter element around -30 of transcription start	TATA-box:core promoter element around -30 of transcription start
AT4G18425.1.TAIR10	293	297	TATA-box	core promoter element around -30 of transcription start	TATA-box:core promoter element around -30 of transcription start
AT4G18425.1.TAIR10	294	297	TATA-box	core promoter element around -30 of transcription start	TATA-box:core promoter element around -30 of transcription start
AT4G18425.1.TAIR10	380	385	TATA-box	core promoter element around -30 of transcription start	TATA-box:core promoter element around -30 of transcription start
AT4G18425.1.TAIR10	381	384	TATA-box	core promoter element around -30 of transcription start	TATA-box:core promoter element around -30 of transcription start
AT4G18425.1.TAIR10	608	611	TATA-box	core promoter element around -30 of transcription start	TATA-box:core promoter element around -30 of transcription start
AT4G18425.1.TAIR10	710	715	TATA-box	core promoter element around -30 of transcription start	TATA-box:core promoter element around -30 of transcription start
AT4G18425.1.TAIR10	711	716	TATA-box	core promoter element around -30 of transcription start	TATA-box:core promoter element around -30 of transcription start
AT4G18425.1.TAIR10	712	717	TATA-box	core promoter element around -30 of transcription start	TATA-box:core promoter element around -30 of transcription start
AT4G18425.1.TAIR10	713	718	TATA-box	core promoter element around -30 of transcription start	TATA-box:core promoter element around -30 of transcription start
AT4G18425.1.TAIR10	714	719	TATA-box	core promoter element around -30 of transcription start	TATA-box:core promoter element around -30 of transcription start
AT4G18425.1.TAIR10	715	718	TATA-box	core promoter element around -30 of transcription start	TATA-box:core promoter element around -30 of transcription start
AT4G18425.1.TAIR10	817	822	TATA-box	core promoter element around -30 of transcription start	TATA-box:core promoter element around -30 of transcription start
AT4G18425.1.TAIR10	819	822	TATA-box	core promoter element around -30 of transcription start	TATA-box:core promoter element around -30 of transcription start
AT4G18425.1.TAIR10	948	953	TATA-box	core promoter element around -30 of transcription start	TATA-box:core promoter element around -30 of transcription start
AT4G18425.1.TAIR10	949	953	TATA-box	core promoter element around -30 of transcription start	TATA-box:core promoter element around -30 of transcription start
AT4G18425.1.TAIR10	950	953	TATA-box	core promoter element around -30 of transcription start	TATA-box:core promoter element around -30 of transcription start
AT4G18425.1.TAIR10	955	962	TATA-box	core promoter element around -30 of transcription start	TATA-box:core promoter element around -30 of transcription start
AT4G18425.1.TAIR10	958	962	TATA-box	core promoter element around -30 of transcription start	TATA-box:core promoter element around -30 of transcription start
AT4G18425.1.TAIR10	959	962	TATA-box	core promoter element around -30 of transcription start	TATA-box:core promoter element around -30 of transcription start
AT4G18425.1.TAIR10	1167	1172	TATA-box	core promoter element around -30 of transcription start	TATA-box:core promoter element around -30 of transcription start
AT4G18425.1.TAIR10	1168	1171	TATA-box	core promoter element around -30 of transcription start	TATA-box:core promoter element around -30 of transcription start
AT4G18425.1.TAIR10	1171	1176	TATA-box	core promoter element around -30 of transcription start	TATA-box:core promoter element around -30 of transcription start
AT4G18425.1.TAIR10	1172	1176	TATA-box	core promoter element around -30 of transcription start	TATA-box:core promoter element around -30 of transcription start
AT4G18425.1.TAIR10	1173	1176	TATA-box	core promoter element around -30 of transcription start	TATA-box:core promoter element around -30 of transcription start
AT4G18425.1.TAIR10	1336	1341	TATA-box	core promoter element around -30 of transcription start	TATA-box:core promoter element around -30 of transcription start
AT4G18425.1.TAIR10	1337	1340	TATA-box	core promoter element around -30 of transcription start	TATA-box:core promoter element around -30 of transcription start
AT4G18425.1.TAIR10	1409	1416	TATA-box	core promoter element around -30 of transcription start	TATA-box:core promoter element around -30 of transcription start
AT4G18425.1.TAIR10	1514	1520	TATA-box	core promoter element around -30 of transcription start	TATA-box:core promoter element around -30 of transcription start
AT4G18425.1.TAIR10	1515	1520	TATA-box	core promoter element around -30 of transcription start	TATA-box:core promoter element around -30 of transcription start
AT4G18425.1.TAIR10	1516	1520	TATA-box	core promoter element around -30 of transcription start	TATA-box:core promoter element around -30 of transcription start
AT4G18425.1.TAIR10	1517	1520	TATA-box	core promoter element around -30 of transcription start	TATA-box:core promoter element around -30 of transcription start
AT4G18425.1.TAIR10	1528	1532	TATA-box	core promoter element around -30 of transcription start	TATA-box:core promoter element around -30 of transcription start
AT4G18425.1.TAIR10	1529	1532	TATA-box	core promoter element around -30 of transcription start	TATA-box:core promoter element around -30 of transcription start
AT4G18425.1.TAIR10	1617	1620	TATA-box	core promoter element around -30 of transcription start	TATA-box:core promoter element around -30 of transcription start
AT4G18425.1.TAIR10	1704	1709	TATA-box	core promoter element around -30 of transcription start	TATA-box:core promoter element around -30 of transcription start
AT4G18425.1.TAIR10	1705	1709	TATA-box	core promoter element around -30 of transcription start	TATA-box:core promoter element around -30 of transcription start
AT4G18425.1.TAIR10	1706	1709	TATA-box	core promoter element around -30 of transcription start	TATA-box:core promoter element around -30 of transcription start
AT4G18425.1.TAIR10	1762	1767	TATA-box	core promoter element around -30 of transcription start	TATA-box:core promoter element around -30 of transcription start
AT4G18425.1.TAIR10	1763	1766	TATA-box	core promoter element around -30 of transcription start	TATA-box:core promoter element around -30 of transcription start
AT4G18425.1.TAIR10	1771	1778	TATA-box	core promoter element around -30 of transcription start	TATA-box:core promoter element around -30 of transcription start
AT4G18425.1.TAIR10	1772	1778	TATA-box	core promoter element around -30 of transcription start	TATA-box:core promoter element around -30 of transcription start
AT4G18425.1.TAIR10	1773	1778	TATA-box	core promoter element around -30 of transcription start	TATA-box:core promoter element around -30 of transcription start
AT4G18425.1.TAIR10	1774	1778	TATA-box	core promoter element around -30 of transcription start	TATA-box:core promoter element around -30 of transcription start
AT4G18425.1.TAIR10	1775	1778	TATA-box	core promoter element around -30 of transcription start	TATA-box:core promoter element around -30 of transcription start
AT4G18425.1.TAIR10	1907	1912	TATA-box	core promoter element around -30 of transcription start	TATA-box:core promoter element around -30 of transcription start
AT4G18425.1.TAIR10	1908	1914	TATA-box	core promoter element around -30 of transcription start	TATA-box:core promoter element around -30 of transcription start
AT4G18425.1.TAIR10	1909	1914	TATA-box	core promoter element around -30 of transcription start	TATA-box:core promoter element around -30 of transcription start
AT4G18425.1.TAIR10	1910	1915	TATA-box	core promoter element around -30 of transcription start	TATA-box:core promoter element around -30 of transcription start
AT4G18425.1.TAIR10	1911	1916	TATA-box	core promoter element around -30 of transcription start	TATA-box:core promoter element around -30 of transcription start
AT4G18425.1.TAIR10	1913	1916	TATA-box	core promoter element around -30 of transcription start	TATA-box:core promoter element around -30 of transcription start
AT4G18425.1.TAIR10	854	859	A-box	cis-acting regulatory element	A-box:cis-acting regulatory element
AT4G18425.1.TAIR10	1779	1788	3-AF1 binding site	light responsive element	3-AF1 binding site:light responsive element
AT4G18425.1.TAIR10	36	42	GCN4_motif	cis-regulatory element involved in endosperm expression	GCN4_motif:cis-regulatory element involved in endosperm expression
AT4G18425.1.TAIR10	1103	1107	TGACG-motif	cis-acting regulatory element involved in the MeJA-responsiveness	TGACG-motif:cis-acting regulatory element involved in the MeJA-responsiveness
AT4G18425.1.TAIR10	1354	1359	Box 4	part of a conserved DNA module involved in light responsiveness	Box 4:part of a conserved DNA module involved in light responsiveness
AT4G18425.1.TAIR10	1680	1685	TGA-element	auxin-responsive element	TGA-element:auxin-responsive element
AT4G24310.1.TAIR10	146	151	TCT-motif	part of a light responsive element	TCT-motif:part of a light responsive element
AT4G24310.1.TAIR10	1816	1821	TCT-motif	part of a light responsive element	TCT-motif:part of a light responsive element
AT4G24310.1.TAIR10	437	443	TATC-box	cis-acting element involved in gibberellin-responsiveness	TATC-box:cis-acting element involved in gibberellin-responsiveness
AT4G24310.1.TAIR10	349	354	ARE	cis-acting regulatory element essential for the anaerobic induction	ARE:cis-acting regulatory element essential for the anaerobic induction
AT4G24310.1.TAIR10	1418	1423	ARE	cis-acting regulatory element essential for the anaerobic induction	ARE:cis-acting regulatory element essential for the anaerobic induction
AT4G24310.1.TAIR10	1463	1468	ARE	cis-acting regulatory element essential for the anaerobic induction	ARE:cis-acting regulatory element essential for the anaerobic induction
AT4G24310.1.TAIR10	1913	1922	O2-site	cis-acting regulatory element involved in zein metabolism regulation	O2-site:cis-acting regulatory element involved in zein metabolism regulation
AT4G24310.1.TAIR10	1945	1950	G-Box	cis-acting regulatory element involved in light responsiveness	G-Box:cis-acting regulatory element involved in light responsiveness
AT4G24310.1.TAIR10	1311	1315	TGACG-motif	cis-acting regulatory element involved in the MeJA-responsiveness	TGACG-motif:cis-acting regulatory element involved in the MeJA-responsiveness
AT4G24310.1.TAIR10	1916	1920	TGACG-motif	cis-acting regulatory element involved in the MeJA-responsiveness	TGACG-motif:cis-acting regulatory element involved in the MeJA-responsiveness
AT4G24310.1.TAIR10	1983	1988	Box 4	part of a conserved DNA module involved in light responsiveness	Box 4:part of a conserved DNA module involved in light responsiveness
AT4G24310.1.TAIR10	411	417	MRE	MYB binding site involved in light responsiveness	MRE:MYB binding site involved in light responsiveness
AT4G24310.1.TAIR10	637	643	MRE	MYB binding site involved in light responsiveness	MRE:MYB binding site involved in light responsiveness
AT4G24310.1.TAIR10	1714	1720	MRE	MYB binding site involved in light responsiveness	MRE:MYB binding site involved in light responsiveness
AT4G24310.1.TAIR10	277	282	TATA-box	core promoter element around -30 of transcription start	TATA-box:core promoter element around -30 of transcription start
AT4G24310.1.TAIR10	278	281	TATA-box	core promoter element around -30 of transcription start	TATA-box:core promoter element around -30 of transcription start
AT4G24310.1.TAIR10	341	347	TATA-box	core promoter element around -30 of transcription start	TATA-box:core promoter element around -30 of transcription start
AT4G24310.1.TAIR10	342	347	TATA-box	core promoter element around -30 of transcription start	TATA-box:core promoter element around -30 of transcription start
AT4G24310.1.TAIR10	343	347	TATA-box	core promoter element around -30 of transcription start	TATA-box:core promoter element around -30 of transcription start
AT4G24310.1.TAIR10	344	347	TATA-box	core promoter element around -30 of transcription start	TATA-box:core promoter element around -30 of transcription start
AT4G24310.1.TAIR10	376	379	TATA-box	core promoter element around -30 of transcription start	TATA-box:core promoter element around -30 of transcription start
AT4G24310.1.TAIR10	395	400	TATA-box	core promoter element around -30 of transcription start	TATA-box:core promoter element around -30 of transcription start
AT4G24310.1.TAIR10	397	400	TATA-box	core promoter element around -30 of transcription start	TATA-box:core promoter element around -30 of transcription start
AT4G24310.1.TAIR10	591	599	TATA-box	core promoter element around -30 of transcription start	TATA-box:core promoter element around -30 of transcription start
AT4G24310.1.TAIR10	883	889	TATA-box	core promoter element around -30 of transcription start	TATA-box:core promoter element around -30 of transcription start
AT4G24310.1.TAIR10	965	973	TATA-box	core promoter element around -30 of transcription start	TATA-box:core promoter element around -30 of transcription start
AT4G24310.1.TAIR10	966	970	TATA-box	core promoter element around -30 of transcription start	TATA-box:core promoter element around -30 of transcription start
AT4G24310.1.TAIR10	967	970	TATA-box	core promoter element around -30 of transcription start	TATA-box:core promoter element around -30 of transcription start
AT4G24310.1.TAIR10	1145	1153	TATA-box	core promoter element around -30 of transcription start	TATA-box:core promoter element around -30 of transcription start
AT4G24310.1.TAIR10	1831	1836	TATA-box	core promoter element around -30 of transcription start	TATA-box:core promoter element around -30 of transcription start
AT4G24310.1.TAIR10	1832	1837	TATA-box	core promoter element around -30 of transcription start	TATA-box:core promoter element around -30 of transcription start
AT4G24310.1.TAIR10	1833	1838	TATA-box	core promoter element around -30 of transcription start	TATA-box:core promoter element around -30 of transcription start
AT4G24310.1.TAIR10	1834	1837	TATA-box	core promoter element around -30 of transcription start	TATA-box:core promoter element around -30 of transcription start
AT4G24310.1.TAIR10	1959	1964	TATA-box	core promoter element around -30 of transcription start	TATA-box:core promoter element around -30 of transcription start
AT4G24310.1.TAIR10	1960	1965	TATA-box	core promoter element around -30 of transcription start	TATA-box:core promoter element around -30 of transcription start
AT4G24310.1.TAIR10	1961	1964	TATA-box	core promoter element around -30 of transcription start	TATA-box:core promoter element around -30 of transcription start
AT4G24310.1.TAIR10	842	847	A-box	cis-acting regulatory element	A-box:cis-acting regulatory element
AT4G24310.1.TAIR10	1536	1541	A-box	cis-acting regulatory element	A-box:cis-acting regulatory element
AT4G24310.1.TAIR10	986	991	CCAAT-box	MYBHv1 binding site	CCAAT-box:MYBHv1 binding site
AT4G24310.1.TAIR10	1689	1694	CCAAT-box	MYBHv1 binding site	CCAAT-box:MYBHv1 binding site
AT4G24310.1.TAIR10	1914	1918	ABRE	cis-acting element involved in the abscisic acid responsiveness	ABRE:cis-acting element involved in the abscisic acid responsiveness
AT4G24310.1.TAIR10	1945	1949	ABRE	cis-acting element involved in the abscisic acid responsiveness	ABRE:cis-acting element involved in the abscisic acid responsiveness
AT4G24310.1.TAIR10	1914	1919	G-box	cis-acting regulatory element involved in light responsiveness	G-box:cis-acting regulatory element involved in light responsiveness
AT4G24310.1.TAIR10	1113	1120	AE-box	part of a module for light response	AE-box:part of a module for light response
AT4G24310.1.TAIR10	1404	1412	TC-rich repeats	cis-acting element involved in defense and stress responsiveness	TC-rich repeats:cis-acting element involved in defense and stress responsiveness
AT4G24310.1.TAIR10	66	70	CAAT-box	common cis-acting element in promoter and enhancer regions	CAAT-box:common cis-acting element in promoter and enhancer regions
AT4G24310.1.TAIR10	347	351	CAAT-box	common cis-acting element in promoter and enhancer regions	CAAT-box:common cis-acting element in promoter and enhancer regions
AT4G24310.1.TAIR10	379	383	CAAT-box	common cis-acting element in promoter and enhancer regions	CAAT-box:common cis-acting element in promoter and enhancer regions
AT4G24310.1.TAIR10	627	631	CAAT-box	common cis-acting element in promoter and enhancer regions	CAAT-box:common cis-acting element in promoter and enhancer regions
AT4G24310.1.TAIR10	630	634	CAAT-box	common cis-acting element in promoter and enhancer regions	CAAT-box:common cis-acting element in promoter and enhancer regions
AT4G24310.1.TAIR10	787	791	CAAT-box	common cis-acting element in promoter and enhancer regions	CAAT-box:common cis-acting element in promoter and enhancer regions
AT4G24310.1.TAIR10	1130	1134	CAAT-box	common cis-acting element in promoter and enhancer regions	CAAT-box:common cis-acting element in promoter and enhancer regions
AT4G24310.1.TAIR10	1139	1143	CAAT-box	common cis-acting element in promoter and enhancer regions	CAAT-box:common cis-acting element in promoter and enhancer regions
AT4G24310.1.TAIR10	1272	1276	CAAT-box	common cis-acting element in promoter and enhancer regions	CAAT-box:common cis-acting element in promoter and enhancer regions
AT4G24310.1.TAIR10	1362	1366	CAAT-box	common cis-acting element in promoter and enhancer regions	CAAT-box:common cis-acting element in promoter and enhancer regions
AT4G24310.1.TAIR10	1560	1564	CAAT-box	common cis-acting element in promoter and enhancer regions	CAAT-box:common cis-acting element in promoter and enhancer regions
AT4G24310.1.TAIR10	1600	1604	CAAT-box	common cis-acting element in promoter and enhancer regions	CAAT-box:common cis-acting element in promoter and enhancer regions
AT4G24310.1.TAIR10	1650	1654	CAAT-box	common cis-acting element in promoter and enhancer regions	CAAT-box:common cis-acting element in promoter and enhancer regions
AT4G24310.1.TAIR10	1776	1780	CAAT-box	common cis-acting element in promoter and enhancer regions	CAAT-box:common cis-acting element in promoter and enhancer regions
AT4G24310.1.TAIR10	1997	2001	CAAT-box	common cis-acting element in promoter and enhancer regions	CAAT-box:common cis-acting element in promoter and enhancer regions
AT4G24310.1.TAIR10	1311	1315	CGTCA-motif	cis-acting regulatory element involved in the MeJA-responsiveness	CGTCA-motif:cis-acting regulatory element involved in the MeJA-responsiveness
AT4G24310.1.TAIR10	1916	1920	CGTCA-motif	cis-acting regulatory element involved in the MeJA-responsiveness	CGTCA-motif:cis-acting regulatory element involved in the MeJA-responsiveness
AT4G28485.1.TAIR10	1554	1562	ACE	cis-acting element involved in light responsiveness	ACE:cis-acting element involved in light responsiveness
AT4G28485.1.TAIR10	613	618	Box 4	part of a conserved DNA module involved in light responsiveness	Box 4:part of a conserved DNA module involved in light responsiveness
AT4G28485.1.TAIR10	1870	1875	CCAAT-box	MYBHv1 binding site	CCAAT-box:MYBHv1 binding site
AT4G28485.1.TAIR10	213	218	TATA-box	core promoter element around -30 of transcription start	TATA-box:core promoter element around -30 of transcription start
AT4G28485.1.TAIR10	214	218	TATA-box	core promoter element around -30 of transcription start	TATA-box:core promoter element around -30 of transcription start
AT4G28485.1.TAIR10	215	218	TATA-box	core promoter element around -30 of transcription start	TATA-box:core promoter element around -30 of transcription start
AT4G28485.1.TAIR10	310	313	TATA-box	core promoter element around -30 of transcription start	TATA-box:core promoter element around -30 of transcription start
AT4G28485.1.TAIR10	354	362	TATA-box	core promoter element around -30 of transcription start	TATA-box:core promoter element around -30 of transcription start
AT4G28485.1.TAIR10	355	360	TATA-box	core promoter element around -30 of transcription start	TATA-box:core promoter element around -30 of transcription start
AT4G28485.1.TAIR10	356	359	TATA-box	core promoter element around -30 of transcription start	TATA-box:core promoter element around -30 of transcription start
AT4G28485.1.TAIR10	426	432	TATA-box	core promoter element around -30 of transcription start	TATA-box:core promoter element around -30 of transcription start
AT4G28485.1.TAIR10	427	432	TATA-box	core promoter element around -30 of transcription start	TATA-box:core promoter element around -30 of transcription start
AT4G28485.1.TAIR10	428	432	TATA-box	core promoter element around -30 of transcription start	TATA-box:core promoter element around -30 of transcription start
AT4G28485.1.TAIR10	429	432	TATA-box	core promoter element around -30 of transcription start	TATA-box:core promoter element around -30 of transcription start
AT4G28485.1.TAIR10	598	603	TATA-box	core promoter element around -30 of transcription start	TATA-box:core promoter element around -30 of transcription start
AT4G28485.1.TAIR10	599	602	TATA-box	core promoter element around -30 of transcription start	TATA-box:core promoter element around -30 of transcription start
AT4G28485.1.TAIR10	654	659	TATA-box	core promoter element around -30 of transcription start	TATA-box:core promoter element around -30 of transcription start
AT4G28485.1.TAIR10	656	659	TATA-box	core promoter element around -30 of transcription start	TATA-box:core promoter element around -30 of transcription start
AT4G28485.1.TAIR10	689	695	TATA-box	core promoter element around -30 of transcription start	TATA-box:core promoter element around -30 of transcription start
AT4G28485.1.TAIR10	690	695	TATA-box	core promoter element around -30 of transcription start	TATA-box:core promoter element around -30 of transcription start
AT4G28485.1.TAIR10	691	695	TATA-box	core promoter element around -30 of transcription start	TATA-box:core promoter element around -30 of transcription start
AT4G28485.1.TAIR10	692	695	TATA-box	core promoter element around -30 of transcription start	TATA-box:core promoter element around -30 of transcription start
AT4G28485.1.TAIR10	790	793	TATA-box	core promoter element around -30 of transcription start	TATA-box:core promoter element around -30 of transcription start
AT4G28485.1.TAIR10	842	847	TATA-box	core promoter element around -30 of transcription start	TATA-box:core promoter element around -30 of transcription start
AT4G28485.1.TAIR10	844	847	TATA-box	core promoter element around -30 of transcription start	TATA-box:core promoter element around -30 of transcription start
AT4G28485.1.TAIR10	1271	1276	TATA-box	core promoter element around -30 of transcription start	TATA-box:core promoter element around -30 of transcription start
AT4G28485.1.TAIR10	1273	1278	TATA-box	core promoter element around -30 of transcription start	TATA-box:core promoter element around -30 of transcription start
AT4G28485.1.TAIR10	1275	1278	TATA-box	core promoter element around -30 of transcription start	TATA-box:core promoter element around -30 of transcription start
AT4G28485.1.TAIR10	1318	1323	TATA-box	core promoter element around -30 of transcription start	TATA-box:core promoter element around -30 of transcription start
AT4G28485.1.TAIR10	1320	1323	TATA-box	core promoter element around -30 of transcription start	TATA-box:core promoter element around -30 of transcription start
AT4G28485.1.TAIR10	1335	1339	TATA-box	core promoter element around -30 of transcription start	TATA-box:core promoter element around -30 of transcription start
AT4G28485.1.TAIR10	1336	1339	TATA-box	core promoter element around -30 of transcription start	TATA-box:core promoter element around -30 of transcription start
AT4G28485.1.TAIR10	1406	1410	TATA-box	core promoter element around -30 of transcription start	TATA-box:core promoter element around -30 of transcription start
AT4G28485.1.TAIR10	1407	1410	TATA-box	core promoter element around -30 of transcription start	TATA-box:core promoter element around -30 of transcription start
AT4G28485.1.TAIR10	1440	1445	TATA-box	core promoter element around -30 of transcription start	TATA-box:core promoter element around -30 of transcription start
AT4G28485.1.TAIR10	1441	1444	TATA-box	core promoter element around -30 of transcription start	TATA-box:core promoter element around -30 of transcription start
AT4G28485.1.TAIR10	1652	1655	TATA-box	core promoter element around -30 of transcription start	TATA-box:core promoter element around -30 of transcription start
AT4G28485.1.TAIR10	1659	1664	TATA-box	core promoter element around -30 of transcription start	TATA-box:core promoter element around -30 of transcription start
AT4G28485.1.TAIR10	1660	1663	TATA-box	core promoter element around -30 of transcription start	TATA-box:core promoter element around -30 of transcription start
AT4G28485.1.TAIR10	1685	1690	TATA-box	core promoter element around -30 of transcription start	TATA-box:core promoter element around -30 of transcription start
AT4G28485.1.TAIR10	1686	1689	TATA-box	core promoter element around -30 of transcription start	TATA-box:core promoter element around -30 of transcription start
AT4G28485.1.TAIR10	1735	1741	TATA-box	core promoter element around -30 of transcription start	TATA-box:core promoter element around -30 of transcription start
AT4G28485.1.TAIR10	1969	1974	TATA-box	core promoter element around -30 of transcription start	TATA-box:core promoter element around -30 of transcription start
AT4G28485.1.TAIR10	1970	1975	TATA-box	core promoter element around -30 of transcription start	TATA-box:core promoter element around -30 of transcription start
AT4G28485.1.TAIR10	1971	1976	TATA-box	core promoter element around -30 of transcription start	TATA-box:core promoter element around -30 of transcription start
AT4G28485.1.TAIR10	1972	1975	TATA-box	core promoter element around -30 of transcription start	TATA-box:core promoter element around -30 of transcription start
AT4G28485.1.TAIR10	982	992	Box III	protein binding site	Box III:protein binding site
AT4G28485.1.TAIR10	836	844	G-box	cis-acting regulatory element involved in light responsiveness	G-box:cis-acting regulatory element involved in light responsiveness
AT4G28485.1.TAIR10	838	843	G-box	cis-acting regulatory element involved in light responsiveness	G-box:cis-acting regulatory element involved in light responsiveness
AT4G28485.1.TAIR10	1338	1343	G-box	cis-acting regulatory element involved in light responsiveness	G-box:cis-acting regulatory element involved in light responsiveness
AT4G28485.1.TAIR10	1581	1586	G-box	cis-acting regulatory element involved in light responsiveness	G-box:cis-acting regulatory element involved in light responsiveness
AT4G28485.1.TAIR10	538	546	TCA-element	cis-acting element involved in salicylic acid responsiveness	TCA-element:cis-acting element involved in salicylic acid responsiveness
AT4G28485.1.TAIR10	491	497	AuxRR-core	cis-acting regulatory element involved in auxin responsiveness	AuxRR-core:cis-acting regulatory element involved in auxin responsiveness
AT4G28485.1.TAIR10	1550	1556	AuxRR-core	cis-acting regulatory element involved in auxin responsiveness	AuxRR-core:cis-acting regulatory element involved in auxin responsiveness
AT4G28485.1.TAIR10	469	477	Gap-box	part of a light responsive element	Gap-box:part of a light responsive element
AT4G28485.1.TAIR10	906	913	ATC-motif	part of a conserved DNA module involved in light responsiveness	ATC-motif:part of a conserved DNA module involved in light responsiveness
AT4G28485.1.TAIR10	69	74	ARE	cis-acting regulatory element essential for the anaerobic induction	ARE:cis-acting regulatory element essential for the anaerobic induction
AT4G28485.1.TAIR10	1776	1781	ARE	cis-acting regulatory element essential for the anaerobic induction	ARE:cis-acting regulatory element essential for the anaerobic induction
AT4G28485.1.TAIR10	721	726	LTR	cis-acting element involved in low-temperature responsiveness	LTR:cis-acting element involved in low-temperature responsiveness
AT4G28485.1.TAIR10	516	521	MBS	MYB binding site involved in drought-inducibility	MBS:MYB binding site involved in drought-inducibility
AT4G28485.1.TAIR10	838	843	G-Box	cis-acting regulatory element involved in light responsiveness	G-Box:cis-acting regulatory element involved in light responsiveness
AT4G28485.1.TAIR10	836	844	ABRE	cis-acting element involved in the abscisic acid responsiveness	ABRE:cis-acting element involved in the abscisic acid responsiveness
AT4G28485.1.TAIR10	838	843	ABRE	cis-acting element involved in the abscisic acid responsiveness	ABRE:cis-acting element involved in the abscisic acid responsiveness
AT4G28485.1.TAIR10	839	843	ABRE	cis-acting element involved in the abscisic acid responsiveness	ABRE:cis-acting element involved in the abscisic acid responsiveness
AT4G28485.1.TAIR10	1339	1343	ABRE	cis-acting element involved in the abscisic acid responsiveness	ABRE:cis-acting element involved in the abscisic acid responsiveness
AT4G28485.1.TAIR10	1581	1585	ABRE	cis-acting element involved in the abscisic acid responsiveness	ABRE:cis-acting element involved in the abscisic acid responsiveness
AT4G28485.1.TAIR10	1290	1296	GARE-motif	gibberellin-responsive element	GARE-motif:gibberellin-responsive element
AT4G28485.1.TAIR10	1306	1312	GARE-motif	gibberellin-responsive element	GARE-motif:gibberellin-responsive element
AT4G28485.1.TAIR10	1811	1817	GARE-motif	gibberellin-responsive element	GARE-motif:gibberellin-responsive element
AT4G28485.1.TAIR10	1941	1947	GT1-motif	light responsive element	GT1-motif:light responsive element
AT4G28485.1.TAIR10	1942	1947	GT1-motif	light responsive element	GT1-motif:light responsive element
AT4G28485.1.TAIR10	181	185	CAAT-box	common cis-acting element in promoter and enhancer regions	CAAT-box:common cis-acting element in promoter and enhancer regions
AT4G28485.1.TAIR10	206	210	CAAT-box	common cis-acting element in promoter and enhancer regions	CAAT-box:common cis-acting element in promoter and enhancer regions
AT4G28485.1.TAIR10	286	290	CAAT-box	common cis-acting element in promoter and enhancer regions	CAAT-box:common cis-acting element in promoter and enhancer regions
AT4G28485.1.TAIR10	369	373	CAAT-box	common cis-acting element in promoter and enhancer regions	CAAT-box:common cis-acting element in promoter and enhancer regions
AT4G28485.1.TAIR10	372	376	CAAT-box	common cis-acting element in promoter and enhancer regions	CAAT-box:common cis-acting element in promoter and enhancer regions
AT4G28485.1.TAIR10	474	478	CAAT-box	common cis-acting element in promoter and enhancer regions	CAAT-box:common cis-acting element in promoter and enhancer regions
AT4G28485.1.TAIR10	496	500	CAAT-box	common cis-acting element in promoter and enhancer regions	CAAT-box:common cis-acting element in promoter and enhancer regions
AT4G28485.1.TAIR10	551	555	CAAT-box	common cis-acting element in promoter and enhancer regions	CAAT-box:common cis-acting element in promoter and enhancer regions
AT4G28485.1.TAIR10	711	715	CAAT-box	common cis-acting element in promoter and enhancer regions	CAAT-box:common cis-acting element in promoter and enhancer regions
AT4G28485.1.TAIR10	774	778	CAAT-box	common cis-acting element in promoter and enhancer regions	CAAT-box:common cis-acting element in promoter and enhancer regions
AT4G28485.1.TAIR10	810	814	CAAT-box	common cis-acting element in promoter and enhancer regions	CAAT-box:common cis-acting element in promoter and enhancer regions
AT4G28485.1.TAIR10	827	831	CAAT-box	common cis-acting element in promoter and enhancer regions	CAAT-box:common cis-acting element in promoter and enhancer regions
AT4G28485.1.TAIR10	860	864	CAAT-box	common cis-acting element in promoter and enhancer regions	CAAT-box:common cis-acting element in promoter and enhancer regions
AT4G28485.1.TAIR10	863	867	CAAT-box	common cis-acting element in promoter and enhancer regions	CAAT-box:common cis-acting element in promoter and enhancer regions
AT4G28485.1.TAIR10	947	951	CAAT-box	common cis-acting element in promoter and enhancer regions	CAAT-box:common cis-acting element in promoter and enhancer regions
AT4G28485.1.TAIR10	1076	1080	CAAT-box	common cis-acting element in promoter and enhancer regions	CAAT-box:common cis-acting element in promoter and enhancer regions
AT4G28485.1.TAIR10	1459	1463	CAAT-box	common cis-acting element in promoter and enhancer regions	CAAT-box:common cis-acting element in promoter and enhancer regions
AT4G28485.1.TAIR10	1528	1532	CAAT-box	common cis-acting element in promoter and enhancer regions	CAAT-box:common cis-acting element in promoter and enhancer regions
AT4G28485.1.TAIR10	1765	1769	CAAT-box	common cis-acting element in promoter and enhancer regions	CAAT-box:common cis-acting element in promoter and enhancer regions
AT4G28485.1.TAIR10	1773	1777	CAAT-box	common cis-acting element in promoter and enhancer regions	CAAT-box:common cis-acting element in promoter and enhancer regions
AT4G28485.1.TAIR10	1932	1936	CAAT-box	common cis-acting element in promoter and enhancer regions	CAAT-box:common cis-acting element in promoter and enhancer regions
AT4G28485.1.TAIR10	1985	1989	CAAT-box	common cis-acting element in promoter and enhancer regions	CAAT-box:common cis-acting element in promoter and enhancer regions
AT5G27370.1.TAIR10	1222	1227	TCT-motif	part of a light responsive element	TCT-motif:part of a light responsive element
AT5G27370.1.TAIR10	1352	1357	TCT-motif	part of a light responsive element	TCT-motif:part of a light responsive element
AT5G27370.1.TAIR10	1931	1938	RY-element	cis-acting regulatory element involved in seed-specific regulation	RY-element:cis-acting regulatory element involved in seed-specific regulation
AT5G27370.1.TAIR10	1724	1729	ARE	cis-acting regulatory element essential for the anaerobic induction	ARE:cis-acting regulatory element essential for the anaerobic induction
AT5G27370.1.TAIR10	686	693	GA-motif	part of a light responsive element	GA-motif:part of a light responsive element
AT5G27370.1.TAIR10	1102	1107	MBS	MYB binding site involved in drought-inducibility	MBS:MYB binding site involved in drought-inducibility
AT5G27370.1.TAIR10	923	930	chs-CMA1a	part of a light responsive element	chs-CMA1a:part of a light responsive element
AT5G27370.1.TAIR10	1705	1710	TGA-element	auxin-responsive element	TGA-element:auxin-responsive element
AT5G27370.1.TAIR10	290	295	Box 4	part of a conserved DNA module involved in light responsiveness	Box 4:part of a conserved DNA module involved in light responsiveness
AT5G27370.1.TAIR10	555	560	Box 4	part of a conserved DNA module involved in light responsiveness	Box 4:part of a conserved DNA module involved in light responsiveness
AT5G27370.1.TAIR10	586	591	Box 4	part of a conserved DNA module involved in light responsiveness	Box 4:part of a conserved DNA module involved in light responsiveness
AT5G27370.1.TAIR10	878	883	Box 4	part of a conserved DNA module involved in light responsiveness	Box 4:part of a conserved DNA module involved in light responsiveness
AT5G27370.1.TAIR10	962	967	Box 4	part of a conserved DNA module involved in light responsiveness	Box 4:part of a conserved DNA module involved in light responsiveness
AT5G27370.1.TAIR10	1079	1084	Box 4	part of a conserved DNA module involved in light responsiveness	Box 4:part of a conserved DNA module involved in light responsiveness
AT5G27370.1.TAIR10	1513	1518	Box 4	part of a conserved DNA module involved in light responsiveness	Box 4:part of a conserved DNA module involved in light responsiveness
AT5G27370.1.TAIR10	1250	1254	TGACG-motif	cis-acting regulatory element involved in the MeJA-responsiveness	TGACG-motif:cis-acting regulatory element involved in the MeJA-responsiveness
AT5G27370.1.TAIR10	1340	1344	TGACG-motif	cis-acting regulatory element involved in the MeJA-responsiveness	TGACG-motif:cis-acting regulatory element involved in the MeJA-responsiveness
AT5G27370.1.TAIR10	53	60	TATA-box	core promoter element around -30 of transcription start	TATA-box:core promoter element around -30 of transcription start
AT5G27370.1.TAIR10	66	72	TATA-box	core promoter element around -30 of transcription start	TATA-box:core promoter element around -30 of transcription start
AT5G27370.1.TAIR10	67	72	TATA-box	core promoter element around -30 of transcription start	TATA-box:core promoter element around -30 of transcription start
AT5G27370.1.TAIR10	68	73	TATA-box	core promoter element around -30 of transcription start	TATA-box:core promoter element around -30 of transcription start
AT5G27370.1.TAIR10	69	72	TATA-box	core promoter element around -30 of transcription start	TATA-box:core promoter element around -30 of transcription start
AT5G27370.1.TAIR10	96	99	TATA-box	core promoter element around -30 of transcription start	TATA-box:core promoter element around -30 of transcription start
AT5G27370.1.TAIR10	118	123	TATA-box	core promoter element around -30 of transcription start	TATA-box:core promoter element around -30 of transcription start
AT5G27370.1.TAIR10	119	122	TATA-box	core promoter element around -30 of transcription start	TATA-box:core promoter element around -30 of transcription start
AT5G27370.1.TAIR10	187	192	TATA-box	core promoter element around -30 of transcription start	TATA-box:core promoter element around -30 of transcription start
AT5G27370.1.TAIR10	188	192	TATA-box	core promoter element around -30 of transcription start	TATA-box:core promoter element around -30 of transcription start
AT5G27370.1.TAIR10	189	192	TATA-box	core promoter element around -30 of transcription start	TATA-box:core promoter element around -30 of transcription start
AT5G27370.1.TAIR10	201	207	TATA-box	core promoter element around -30 of transcription start	TATA-box:core promoter element around -30 of transcription start
AT5G27370.1.TAIR10	211	217	TATA-box	core promoter element around -30 of transcription start	TATA-box:core promoter element around -30 of transcription start
AT5G27370.1.TAIR10	212	217	TATA-box	core promoter element around -30 of transcription start	TATA-box:core promoter element around -30 of transcription start
AT5G27370.1.TAIR10	213	217	TATA-box	core promoter element around -30 of transcription start	TATA-box:core promoter element around -30 of transcription start
AT5G27370.1.TAIR10	214	217	TATA-box	core promoter element around -30 of transcription start	TATA-box:core promoter element around -30 of transcription start
AT5G27370.1.TAIR10	308	313	TATA-box	core promoter element around -30 of transcription start	TATA-box:core promoter element around -30 of transcription start
AT5G27370.1.TAIR10	309	312	TATA-box	core promoter element around -30 of transcription start	TATA-box:core promoter element around -30 of transcription start
AT5G27370.1.TAIR10	334	340	TATA-box	core promoter element around -30 of transcription start	TATA-box:core promoter element around -30 of transcription start
AT5G27370.1.TAIR10	380	385	TATA-box	core promoter element around -30 of transcription start	TATA-box:core promoter element around -30 of transcription start
AT5G27370.1.TAIR10	382	385	TATA-box	core promoter element around -30 of transcription start	TATA-box:core promoter element around -30 of transcription start
AT5G27370.1.TAIR10	391	396	TATA-box	core promoter element around -30 of transcription start	TATA-box:core promoter element around -30 of transcription start
AT5G27370.1.TAIR10	392	396	TATA-box	core promoter element around -30 of transcription start	TATA-box:core promoter element around -30 of transcription start
AT5G27370.1.TAIR10	393	396	TATA-box	core promoter element around -30 of transcription start	TATA-box:core promoter element around -30 of transcription start
AT5G27370.1.TAIR10	420	425	TATA-box	core promoter element around -30 of transcription start	TATA-box:core promoter element around -30 of transcription start
AT5G27370.1.TAIR10	421	424	TATA-box	core promoter element around -30 of transcription start	TATA-box:core promoter element around -30 of transcription start
AT5G27370.1.TAIR10	424	429	TATA-box	core promoter element around -30 of transcription start	TATA-box:core promoter element around -30 of transcription start
AT5G27370.1.TAIR10	425	429	TATA-box	core promoter element around -30 of transcription start	TATA-box:core promoter element around -30 of transcription start
AT5G27370.1.TAIR10	426	429	TATA-box	core promoter element around -30 of transcription start	TATA-box:core promoter element around -30 of transcription start
AT5G27370.1.TAIR10	640	646	TATA-box	core promoter element around -30 of transcription start	TATA-box:core promoter element around -30 of transcription start
AT5G27370.1.TAIR10	641	646	TATA-box	core promoter element around -30 of transcription start	TATA-box:core promoter element around -30 of transcription start
AT5G27370.1.TAIR10	642	646	TATA-box	core promoter element around -30 of transcription start	TATA-box:core promoter element around -30 of transcription start
AT5G27370.1.TAIR10	643	646	TATA-box	core promoter element around -30 of transcription start	TATA-box:core promoter element around -30 of transcription start
AT5G27370.1.TAIR10	794	799	TATA-box	core promoter element around -30 of transcription start	TATA-box:core promoter element around -30 of transcription start
AT5G27370.1.TAIR10	796	799	TATA-box	core promoter element around -30 of transcription start	TATA-box:core promoter element around -30 of transcription start
AT5G27370.1.TAIR10	827	835	TATA-box	core promoter element around -30 of transcription start	TATA-box:core promoter element around -30 of transcription start
AT5G27370.1.TAIR10	854	859	TATA-box	core promoter element around -30 of transcription start	TATA-box:core promoter element around -30 of transcription start
AT5G27370.1.TAIR10	855	858	TATA-box	core promoter element around -30 of transcription start	TATA-box:core promoter element around -30 of transcription start
AT5G27370.1.TAIR10	874	877	TATA-box	core promoter element around -30 of transcription start	TATA-box:core promoter element around -30 of transcription start
AT5G27370.1.TAIR10	946	952	TATA-box	core promoter element around -30 of transcription start	TATA-box:core promoter element around -30 of transcription start
AT5G27370.1.TAIR10	947	952	TATA-box	core promoter element around -30 of transcription start	TATA-box:core promoter element around -30 of transcription start
AT5G27370.1.TAIR10	948	952	TATA-box	core promoter element around -30 of transcription start	TATA-box:core promoter element around -30 of transcription start
AT5G27370.1.TAIR10	949	952	TATA-box	core promoter element around -30 of transcription start	TATA-box:core promoter element around -30 of transcription start
AT5G27370.1.TAIR10	951	958	TATA-box	core promoter element around -30 of transcription start	TATA-box:core promoter element around -30 of transcription start
AT5G27370.1.TAIR10	953	960	TATA-box	core promoter element around -30 of transcription start	TATA-box:core promoter element around -30 of transcription start
AT5G27370.1.TAIR10	958	963	TATA-box	core promoter element around -30 of transcription start	TATA-box:core promoter element around -30 of transcription start
AT5G27370.1.TAIR10	959	962	TATA-box	core promoter element around -30 of transcription start	TATA-box:core promoter element around -30 of transcription start
AT5G27370.1.TAIR10	999	1006	TATA-box	core promoter element around -30 of transcription start	TATA-box:core promoter element around -30 of transcription start
AT5G27370.1.TAIR10	1087	1090	TATA-box	core promoter element around -30 of transcription start	TATA-box:core promoter element around -30 of transcription start
AT5G27370.1.TAIR10	1125	1131	TATA-box	core promoter element around -30 of transcription start	TATA-box:core promoter element around -30 of transcription start
AT5G27370.1.TAIR10	1258	1266	TATA-box	core promoter element around -30 of transcription start	TATA-box:core promoter element around -30 of transcription start
AT5G27370.1.TAIR10	1259	1265	TATA-box	core promoter element around -30 of transcription start	TATA-box:core promoter element around -30 of transcription start
AT5G27370.1.TAIR10	1260	1265	TATA-box	core promoter element around -30 of transcription start	TATA-box:core promoter element around -30 of transcription start
AT5G27370.1.TAIR10	1261	1267	TATA-box	core promoter element around -30 of transcription start	TATA-box:core promoter element around -30 of transcription start
AT5G27370.1.TAIR10	1262	1267	TATA-box	core promoter element around -30 of transcription start	TATA-box:core promoter element around -30 of transcription start
AT5G27370.1.TAIR10	1263	1268	TATA-box	core promoter element around -30 of transcription start	TATA-box:core promoter element around -30 of transcription start
AT5G27370.1.TAIR10	1264	1267	TATA-box	core promoter element around -30 of transcription start	TATA-box:core promoter element around -30 of transcription start
AT5G27370.1.TAIR10	1283	1288	TATA-box	core promoter element around -30 of transcription start	TATA-box:core promoter element around -30 of transcription start
AT5G27370.1.TAIR10	1284	1289	TATA-box	core promoter element around -30 of transcription start	TATA-box:core promoter element around -30 of transcription start
AT5G27370.1.TAIR10	1285	1290	TATA-box	core promoter element around -30 of transcription start	TATA-box:core promoter element around -30 of transcription start
AT5G27370.1.TAIR10	1286	1289	TATA-box	core promoter element around -30 of transcription start	TATA-box:core promoter element around -30 of transcription start
AT5G27370.1.TAIR10	1330	1334	TATA-box	core promoter element around -30 of transcription start	TATA-box:core promoter element around -30 of transcription start
AT5G27370.1.TAIR10	1331	1334	TATA-box	core promoter element around -30 of transcription start	TATA-box:core promoter element around -30 of transcription start
AT5G27370.1.TAIR10	1348	1354	TATA-box	core promoter element around -30 of transcription start	TATA-box:core promoter element around -30 of transcription start
AT5G27370.1.TAIR10	1599	1605	TATA-box	core promoter element around -30 of transcription start	TATA-box:core promoter element around -30 of transcription start
AT5G27370.1.TAIR10	1720	1724	TATA-box	core promoter element around -30 of transcription start	TATA-box:core promoter element around -30 of transcription start
AT5G27370.1.TAIR10	1721	1724	TATA-box	core promoter element around -30 of transcription start	TATA-box:core promoter element around -30 of transcription start
AT5G27370.1.TAIR10	1744	1749	TATA-box	core promoter element around -30 of transcription start	TATA-box:core promoter element around -30 of transcription start
AT5G27370.1.TAIR10	1745	1750	TATA-box	core promoter element around -30 of transcription start	TATA-box:core promoter element around -30 of transcription start
AT5G27370.1.TAIR10	1746	1751	TATA-box	core promoter element around -30 of transcription start	TATA-box:core promoter element around -30 of transcription start
AT5G27370.1.TAIR10	1747	1750	TATA-box	core promoter element around -30 of transcription start	TATA-box:core promoter element around -30 of transcription start
AT5G27370.1.TAIR10	1785	1790	TATA-box	core promoter element around -30 of transcription start	TATA-box:core promoter element around -30 of transcription start
AT5G27370.1.TAIR10	1787	1790	TATA-box	core promoter element around -30 of transcription start	TATA-box:core promoter element around -30 of transcription start
AT5G27370.1.TAIR10	1793	1796	TATA-box	core promoter element around -30 of transcription start	TATA-box:core promoter element around -30 of transcription start
AT5G27370.1.TAIR10	1828	1833	TATA-box	core promoter element around -30 of transcription start	TATA-box:core promoter element around -30 of transcription start
AT5G27370.1.TAIR10	1829	1834	TATA-box	core promoter element around -30 of transcription start	TATA-box:core promoter element around -30 of transcription start
AT5G27370.1.TAIR10	1831	1834	TATA-box	core promoter element around -30 of transcription start	TATA-box:core promoter element around -30 of transcription start
AT5G27370.1.TAIR10	1848	1853	TATA-box	core promoter element around -30 of transcription start	TATA-box:core promoter element around -30 of transcription start
AT5G27370.1.TAIR10	1849	1854	TATA-box	core promoter element around -30 of transcription start	TATA-box:core promoter element around -30 of transcription start
AT5G27370.1.TAIR10	1850	1855	TATA-box	core promoter element around -30 of transcription start	TATA-box:core promoter element around -30 of transcription start
AT5G27370.1.TAIR10	1851	1854	TATA-box	core promoter element around -30 of transcription start	TATA-box:core promoter element around -30 of transcription start
AT5G27370.1.TAIR10	1898	1903	TATA-box	core promoter element around -30 of transcription start	TATA-box:core promoter element around -30 of transcription start
AT5G27370.1.TAIR10	1900	1905	TATA-box	core promoter element around -30 of transcription start	TATA-box:core promoter element around -30 of transcription start
AT5G27370.1.TAIR10	1901	1906	TATA-box	core promoter element around -30 of transcription start	TATA-box:core promoter element around -30 of transcription start
AT5G27370.1.TAIR10	1902	1905	TATA-box	core promoter element around -30 of transcription start	TATA-box:core promoter element around -30 of transcription start
AT5G27370.1.TAIR10	1946	1949	TATA-box	core promoter element around -30 of transcription start	TATA-box:core promoter element around -30 of transcription start
AT5G27370.1.TAIR10	1958	1964	TATA-box	core promoter element around -30 of transcription start	TATA-box:core promoter element around -30 of transcription start
AT5G27370.1.TAIR10	1765	1774.5	MBSI	MYB binding site involved in flavonoid biosynthetic genes regulation	MBSI:MYB binding site involved in flavonoid biosynthetic genes regulation
AT5G27370.1.TAIR10	1542	1546	ABRE	cis-acting element involved in the abscisic acid responsiveness	ABRE:cis-acting element involved in the abscisic acid responsiveness
AT5G27370.1.TAIR10	1542	1547	G-box	cis-acting regulatory element involved in light responsiveness	G-box:cis-acting regulatory element involved in light responsiveness
AT5G27370.1.TAIR10	1835	1843	TC-rich repeats	cis-acting element involved in defense and stress responsiveness	TC-rich repeats:cis-acting element involved in defense and stress responsiveness
AT5G27370.1.TAIR10	42	46	CAAT-box	common cis-acting element in promoter and enhancer regions	CAAT-box:common cis-acting element in promoter and enhancer regions
AT5G27370.1.TAIR10	115	119	CAAT-box	common cis-acting element in promoter and enhancer regions	CAAT-box:common cis-acting element in promoter and enhancer regions
AT5G27370.1.TAIR10	165	169	CAAT-box	common cis-acting element in promoter and enhancer regions	CAAT-box:common cis-acting element in promoter and enhancer regions
AT5G27370.1.TAIR10	194	198	CAAT-box	common cis-acting element in promoter and enhancer regions	CAAT-box:common cis-acting element in promoter and enhancer regions
AT5G27370.1.TAIR10	224	228	CAAT-box	common cis-acting element in promoter and enhancer regions	CAAT-box:common cis-acting element in promoter and enhancer regions
AT5G27370.1.TAIR10	294	298	CAAT-box	common cis-acting element in promoter and enhancer regions	CAAT-box:common cis-acting element in promoter and enhancer regions
AT5G27370.1.TAIR10	361	365	CAAT-box	common cis-acting element in promoter and enhancer regions	CAAT-box:common cis-acting element in promoter and enhancer regions
AT5G27370.1.TAIR10	435	439	CAAT-box	common cis-acting element in promoter and enhancer regions	CAAT-box:common cis-acting element in promoter and enhancer regions
AT5G27370.1.TAIR10	592	596	CAAT-box	common cis-acting element in promoter and enhancer regions	CAAT-box:common cis-acting element in promoter and enhancer regions
AT5G27370.1.TAIR10	696	700	CAAT-box	common cis-acting element in promoter and enhancer regions	CAAT-box:common cis-acting element in promoter and enhancer regions
AT5G27370.1.TAIR10	800	804	CAAT-box	common cis-acting element in promoter and enhancer regions	CAAT-box:common cis-acting element in promoter and enhancer regions
AT5G27370.1.TAIR10	809	813	CAAT-box	common cis-acting element in promoter and enhancer regions	CAAT-box:common cis-acting element in promoter and enhancer regions
AT5G27370.1.TAIR10	832	836	CAAT-box	common cis-acting element in promoter and enhancer regions	CAAT-box:common cis-acting element in promoter and enhancer regions
AT5G27370.1.TAIR10	841	845	CAAT-box	common cis-acting element in promoter and enhancer regions	CAAT-box:common cis-acting element in promoter and enhancer regions
AT5G27370.1.TAIR10	941	945	CAAT-box	common cis-acting element in promoter and enhancer regions	CAAT-box:common cis-acting element in promoter and enhancer regions
AT5G27370.1.TAIR10	1076	1080	CAAT-box	common cis-acting element in promoter and enhancer regions	CAAT-box:common cis-acting element in promoter and enhancer regions
AT5G27370.1.TAIR10	1436	1440	CAAT-box	common cis-acting element in promoter and enhancer regions	CAAT-box:common cis-acting element in promoter and enhancer regions
AT5G27370.1.TAIR10	1457	1461	CAAT-box	common cis-acting element in promoter and enhancer regions	CAAT-box:common cis-acting element in promoter and enhancer regions
AT5G27370.1.TAIR10	1484	1488	CAAT-box	common cis-acting element in promoter and enhancer regions	CAAT-box:common cis-acting element in promoter and enhancer regions
AT5G27370.1.TAIR10	1508	1512	CAAT-box	common cis-acting element in promoter and enhancer regions	CAAT-box:common cis-acting element in promoter and enhancer regions
AT5G27370.1.TAIR10	1519	1523	CAAT-box	common cis-acting element in promoter and enhancer regions	CAAT-box:common cis-acting element in promoter and enhancer regions
AT5G27370.1.TAIR10	1741	1745	CAAT-box	common cis-acting element in promoter and enhancer regions	CAAT-box:common cis-acting element in promoter and enhancer regions
AT5G27370.1.TAIR10	1779	1783	CAAT-box	common cis-acting element in promoter and enhancer regions	CAAT-box:common cis-acting element in promoter and enhancer regions
AT5G27370.1.TAIR10	1871	1875	CAAT-box	common cis-acting element in promoter and enhancer regions	CAAT-box:common cis-acting element in promoter and enhancer regions
AT5G27370.1.TAIR10	658	663	GT1-motif	light responsive element	GT1-motif:light responsive element
AT5G27370.1.TAIR10	835	840	GT1-motif	light responsive element	GT1-motif:light responsive element
AT5G27370.1.TAIR10	1533	1541	GT1-motif	light responsive element	GT1-motif:light responsive element
AT5G27370.1.TAIR10	1250	1254	CGTCA-motif	cis-acting regulatory element involved in the MeJA-responsiveness	CGTCA-motif:cis-acting regulatory element involved in the MeJA-responsiveness
AT5G27370.1.TAIR10	1340	1344	CGTCA-motif	cis-acting regulatory element involved in the MeJA-responsiveness	CGTCA-motif:cis-acting regulatory element involved in the MeJA-responsiveness
AT5G27370.1.TAIR10	115	123	circadian	cis-acting regulatory element involved in circadian control	circadian:cis-acting regulatory element involved in circadian control
AT5G27370.1.TAIR10	1915	1923	circadian	cis-acting regulatory element involved in circadian control	circadian:cis-acting regulatory element involved in circadian control
AT5G39650.1.TAIR10	1816	1825	G-box	cis-acting regulatory element involved in light responsiveness	G-box:cis-acting regulatory element involved in light responsiveness
AT5G39650.1.TAIR10	1818	1823	G-box	cis-acting regulatory element involved in light responsiveness	G-box:cis-acting regulatory element involved in light responsiveness
AT5G39650.1.TAIR10	1818	1823	ABRE	cis-acting element involved in the abscisic acid responsiveness	ABRE:cis-acting element involved in the abscisic acid responsiveness
AT5G39650.1.TAIR10	1819	1823	ABRE	cis-acting element involved in the abscisic acid responsiveness	ABRE:cis-acting element involved in the abscisic acid responsiveness
AT5G39650.1.TAIR10	431	439	TCA-element	cis-acting element involved in salicylic acid responsiveness	TCA-element:cis-acting element involved in salicylic acid responsiveness
AT5G39650.1.TAIR10	427	432	GT1-motif	light responsive element	GT1-motif:light responsive element
AT5G39650.1.TAIR10	42	46	CAAT-box	common cis-acting element in promoter and enhancer regions	CAAT-box:common cis-acting element in promoter and enhancer regions
AT5G39650.1.TAIR10	261	265	CAAT-box	common cis-acting element in promoter and enhancer regions	CAAT-box:common cis-acting element in promoter and enhancer regions
AT5G39650.1.TAIR10	398	402	CAAT-box	common cis-acting element in promoter and enhancer regions	CAAT-box:common cis-acting element in promoter and enhancer regions
AT5G39650.1.TAIR10	420	424	CAAT-box	common cis-acting element in promoter and enhancer regions	CAAT-box:common cis-acting element in promoter and enhancer regions
AT5G39650.1.TAIR10	489	493	CAAT-box	common cis-acting element in promoter and enhancer regions	CAAT-box:common cis-acting element in promoter and enhancer regions
AT5G39650.1.TAIR10	561	565	CAAT-box	common cis-acting element in promoter and enhancer regions	CAAT-box:common cis-acting element in promoter and enhancer regions
AT5G39650.1.TAIR10	590	594	CAAT-box	common cis-acting element in promoter and enhancer regions	CAAT-box:common cis-acting element in promoter and enhancer regions
AT5G39650.1.TAIR10	601	605	CAAT-box	common cis-acting element in promoter and enhancer regions	CAAT-box:common cis-acting element in promoter and enhancer regions
AT5G39650.1.TAIR10	687	691	CAAT-box	common cis-acting element in promoter and enhancer regions	CAAT-box:common cis-acting element in promoter and enhancer regions
AT5G39650.1.TAIR10	695	699	CAAT-box	common cis-acting element in promoter and enhancer regions	CAAT-box:common cis-acting element in promoter and enhancer regions
AT5G39650.1.TAIR10	780	784	CAAT-box	common cis-acting element in promoter and enhancer regions	CAAT-box:common cis-acting element in promoter and enhancer regions
AT5G39650.1.TAIR10	899	903	CAAT-box	common cis-acting element in promoter and enhancer regions	CAAT-box:common cis-acting element in promoter and enhancer regions
AT5G39650.1.TAIR10	929	933	CAAT-box	common cis-acting element in promoter and enhancer regions	CAAT-box:common cis-acting element in promoter and enhancer regions
AT5G39650.1.TAIR10	950	954	CAAT-box	common cis-acting element in promoter and enhancer regions	CAAT-box:common cis-acting element in promoter and enhancer regions
AT5G39650.1.TAIR10	1056	1060	CAAT-box	common cis-acting element in promoter and enhancer regions	CAAT-box:common cis-acting element in promoter and enhancer regions
AT5G39650.1.TAIR10	1530	1534	CAAT-box	common cis-acting element in promoter and enhancer regions	CAAT-box:common cis-acting element in promoter and enhancer regions
AT5G39650.1.TAIR10	1624	1628	CAAT-box	common cis-acting element in promoter and enhancer regions	CAAT-box:common cis-acting element in promoter and enhancer regions
AT5G39650.1.TAIR10	1664	1668	CAAT-box	common cis-acting element in promoter and enhancer regions	CAAT-box:common cis-acting element in promoter and enhancer regions
AT5G39650.1.TAIR10	1690	1694	CAAT-box	common cis-acting element in promoter and enhancer regions	CAAT-box:common cis-acting element in promoter and enhancer regions
AT5G39650.1.TAIR10	1719	1723	CAAT-box	common cis-acting element in promoter and enhancer regions	CAAT-box:common cis-acting element in promoter and enhancer regions
AT5G39650.1.TAIR10	1773	1777	CAAT-box	common cis-acting element in promoter and enhancer regions	CAAT-box:common cis-acting element in promoter and enhancer regions
AT5G39650.1.TAIR10	1810	1814	CAAT-box	common cis-acting element in promoter and enhancer regions	CAAT-box:common cis-acting element in promoter and enhancer regions
AT5G39650.1.TAIR10	1913	1917	CAAT-box	common cis-acting element in promoter and enhancer regions	CAAT-box:common cis-acting element in promoter and enhancer regions
AT5G39650.1.TAIR10	126	131	CAT-box	cis-acting regulatory element related to meristem expression	CAT-box:cis-acting regulatory element related to meristem expression
AT5G39650.1.TAIR10	1560	1565	CAT-box	cis-acting regulatory element related to meristem expression	CAT-box:cis-acting regulatory element related to meristem expression
AT5G39650.1.TAIR10	1896	1900	CGTCA-motif	cis-acting regulatory element involved in the MeJA-responsiveness	CGTCA-motif:cis-acting regulatory element involved in the MeJA-responsiveness
AT5G39650.1.TAIR10	624	633	GATA-motif	part of a light responsive element	GATA-motif:part of a light responsive element
AT5G39650.1.TAIR10	625	633	ATCT-motif	part of a conserved DNA module involved in light responsiveness	ATCT-motif:part of a conserved DNA module involved in light responsiveness
AT5G39650.1.TAIR10	478	486	circadian	cis-acting regulatory element involved in circadian control	circadian:cis-acting regulatory element involved in circadian control
AT5G39650.1.TAIR10	1444	1449	MBS	MYB binding site involved in drought-inducibility	MBS:MYB binding site involved in drought-inducibility
AT5G39650.1.TAIR10	1818	1823	G-Box	cis-acting regulatory element involved in light responsiveness	G-Box:cis-acting regulatory element involved in light responsiveness
AT5G39650.1.TAIR10	1817	1825	Box II	part of a light responsive element	Box II:part of a light responsive element
AT5G39650.1.TAIR10	1630	1635	ARE	cis-acting regulatory element essential for the anaerobic induction	ARE:cis-acting regulatory element essential for the anaerobic induction
AT5G39650.1.TAIR10	1949	1954	ARE	cis-acting regulatory element essential for the anaerobic induction	ARE:cis-acting regulatory element essential for the anaerobic induction
AT5G39650.1.TAIR10	1705	1712	chs-CMA1a	part of a light responsive element	chs-CMA1a:part of a light responsive element
AT5G39650.1.TAIR10	134	140	TATA-box	core promoter element around -30 of transcription start	TATA-box:core promoter element around -30 of transcription start
AT5G39650.1.TAIR10	135	140	TATA-box	core promoter element around -30 of transcription start	TATA-box:core promoter element around -30 of transcription start
AT5G39650.1.TAIR10	136	140	TATA-box	core promoter element around -30 of transcription start	TATA-box:core promoter element around -30 of transcription start
AT5G39650.1.TAIR10	137	140	TATA-box	core promoter element around -30 of transcription start	TATA-box:core promoter element around -30 of transcription start
AT5G39650.1.TAIR10	359	365	TATA-box	core promoter element around -30 of transcription start	TATA-box:core promoter element around -30 of transcription start
AT5G39650.1.TAIR10	378	381	TATA-box	core promoter element around -30 of transcription start	TATA-box:core promoter element around -30 of transcription start
AT5G39650.1.TAIR10	483	489	TATA-box	core promoter element around -30 of transcription start	TATA-box:core promoter element around -30 of transcription start
AT5G39650.1.TAIR10	521	528	TATA-box	core promoter element around -30 of transcription start	TATA-box:core promoter element around -30 of transcription start
AT5G39650.1.TAIR10	522	528	TATA-box	core promoter element around -30 of transcription start	TATA-box:core promoter element around -30 of transcription start
AT5G39650.1.TAIR10	523	528	TATA-box	core promoter element around -30 of transcription start	TATA-box:core promoter element around -30 of transcription start
AT5G39650.1.TAIR10	524	528	TATA-box	core promoter element around -30 of transcription start	TATA-box:core promoter element around -30 of transcription start
AT5G39650.1.TAIR10	525	528	TATA-box	core promoter element around -30 of transcription start	TATA-box:core promoter element around -30 of transcription start
AT5G39650.1.TAIR10	586	591	TATA-box	core promoter element around -30 of transcription start	TATA-box:core promoter element around -30 of transcription start
AT5G39650.1.TAIR10	587	590	TATA-box	core promoter element around -30 of transcription start	TATA-box:core promoter element around -30 of transcription start
AT5G39650.1.TAIR10	661	664	TATA-box	core promoter element around -30 of transcription start	TATA-box:core promoter element around -30 of transcription start
AT5G39650.1.TAIR10	800	805	TATA-box	core promoter element around -30 of transcription start	TATA-box:core promoter element around -30 of transcription start
AT5G39650.1.TAIR10	801	805	TATA-box	core promoter element around -30 of transcription start	TATA-box:core promoter element around -30 of transcription start
AT5G39650.1.TAIR10	802	805	TATA-box	core promoter element around -30 of transcription start	TATA-box:core promoter element around -30 of transcription start
AT5G39650.1.TAIR10	843	848	TATA-box	core promoter element around -30 of transcription start	TATA-box:core promoter element around -30 of transcription start
AT5G39650.1.TAIR10	845	850	TATA-box	core promoter element around -30 of transcription start	TATA-box:core promoter element around -30 of transcription start
AT5G39650.1.TAIR10	846	851	TATA-box	core promoter element around -30 of transcription start	TATA-box:core promoter element around -30 of transcription start
AT5G39650.1.TAIR10	847	850	TATA-box	core promoter element around -30 of transcription start	TATA-box:core promoter element around -30 of transcription start
AT5G39650.1.TAIR10	876	881	TATA-box	core promoter element around -30 of transcription start	TATA-box:core promoter element around -30 of transcription start
AT5G39650.1.TAIR10	877	880	TATA-box	core promoter element around -30 of transcription start	TATA-box:core promoter element around -30 of transcription start
AT5G39650.1.TAIR10	990	993	TATA-box	core promoter element around -30 of transcription start	TATA-box:core promoter element around -30 of transcription start
AT5G39650.1.TAIR10	1040	1045	TATA-box	core promoter element around -30 of transcription start	TATA-box:core promoter element around -30 of transcription start
AT5G39650.1.TAIR10	1041	1046	TATA-box	core promoter element around -30 of transcription start	TATA-box:core promoter element around -30 of transcription start
AT5G39650.1.TAIR10	1042	1047	TATA-box	core promoter element around -30 of transcription start	TATA-box:core promoter element around -30 of transcription start
AT5G39650.1.TAIR10	1043	1048	TATA-box	core promoter element around -30 of transcription start	TATA-box:core promoter element around -30 of transcription start
AT5G39650.1.TAIR10	1044	1047	TATA-box	core promoter element around -30 of transcription start	TATA-box:core promoter element around -30 of transcription start
AT5G39650.1.TAIR10	1217	1223	TATA-box	core promoter element around -30 of transcription start	TATA-box:core promoter element around -30 of transcription start
AT5G39650.1.TAIR10	1218	1223	TATA-box	core promoter element around -30 of transcription start	TATA-box:core promoter element around -30 of transcription start
AT5G39650.1.TAIR10	1219	1223	TATA-box	core promoter element around -30 of transcription start	TATA-box:core promoter element around -30 of transcription start
AT5G39650.1.TAIR10	1220	1223	TATA-box	core promoter element around -30 of transcription start	TATA-box:core promoter element around -30 of transcription start
AT5G39650.1.TAIR10	1229	1235	TATA-box	core promoter element around -30 of transcription start	TATA-box:core promoter element around -30 of transcription start
AT5G39650.1.TAIR10	1230	1235	TATA-box	core promoter element around -30 of transcription start	TATA-box:core promoter element around -30 of transcription start
AT5G39650.1.TAIR10	1231	1235	TATA-box	core promoter element around -30 of transcription start	TATA-box:core promoter element around -30 of transcription start
AT5G39650.1.TAIR10	1232	1235	TATA-box	core promoter element around -30 of transcription start	TATA-box:core promoter element around -30 of transcription start
AT5G39650.1.TAIR10	1254	1259	TATA-box	core promoter element around -30 of transcription start	TATA-box:core promoter element around -30 of transcription start
AT5G39650.1.TAIR10	1256	1259	TATA-box	core promoter element around -30 of transcription start	TATA-box:core promoter element around -30 of transcription start
AT5G39650.1.TAIR10	1357	1362	TATA-box	core promoter element around -30 of transcription start	TATA-box:core promoter element around -30 of transcription start
AT5G39650.1.TAIR10	1358	1362	TATA-box	core promoter element around -30 of transcription start	TATA-box:core promoter element around -30 of transcription start
AT5G39650.1.TAIR10	1359	1362	TATA-box	core promoter element around -30 of transcription start	TATA-box:core promoter element around -30 of transcription start
AT5G39650.1.TAIR10	1458	1463	TATA-box	core promoter element around -30 of transcription start	TATA-box:core promoter element around -30 of transcription start
AT5G39650.1.TAIR10	1459	1462	TATA-box	core promoter element around -30 of transcription start	TATA-box:core promoter element around -30 of transcription start
AT5G39650.1.TAIR10	1543	1546	TATA-box	core promoter element around -30 of transcription start	TATA-box:core promoter element around -30 of transcription start
AT5G39650.1.TAIR10	1890	1893	TATA-box	core promoter element around -30 of transcription start	TATA-box:core promoter element around -30 of transcription start
AT5G39650.1.TAIR10	1927	1933	TATA-box	core promoter element around -30 of transcription start	TATA-box:core promoter element around -30 of transcription start
AT5G39650.1.TAIR10	1059	1064	Box 4	part of a conserved DNA module involved in light responsiveness	Box 4:part of a conserved DNA module involved in light responsiveness
AT5G39650.1.TAIR10	1328	1333	Box 4	part of a conserved DNA module involved in light responsiveness	Box 4:part of a conserved DNA module involved in light responsiveness
AT5G39650.1.TAIR10	1896	1900	TGACG-motif	cis-acting regulatory element involved in the MeJA-responsiveness	TGACG-motif:cis-acting regulatory element involved in the MeJA-responsiveness
AT5G46090.1.TAIR10	1508	1512	ABRE	cis-acting element involved in the abscisic acid responsiveness	ABRE:cis-acting element involved in the abscisic acid responsiveness
AT5G46090.1.TAIR10	1620	1624	ABRE	cis-acting element involved in the abscisic acid responsiveness	ABRE:cis-acting element involved in the abscisic acid responsiveness
AT5G46090.1.TAIR10	1229	1237	TC-rich repeats	cis-acting element involved in defense and stress responsiveness	TC-rich repeats:cis-acting element involved in defense and stress responsiveness
AT5G46090.1.TAIR10	45	49	CAAT-box	common cis-acting element in promoter and enhancer regions	CAAT-box:common cis-acting element in promoter and enhancer regions
AT5G46090.1.TAIR10	62	66	CAAT-box	common cis-acting element in promoter and enhancer regions	CAAT-box:common cis-acting element in promoter and enhancer regions
AT5G46090.1.TAIR10	474	478	CAAT-box	common cis-acting element in promoter and enhancer regions	CAAT-box:common cis-acting element in promoter and enhancer regions
AT5G46090.1.TAIR10	670	674	CAAT-box	common cis-acting element in promoter and enhancer regions	CAAT-box:common cis-acting element in promoter and enhancer regions
AT5G46090.1.TAIR10	783	787	CAAT-box	common cis-acting element in promoter and enhancer regions	CAAT-box:common cis-acting element in promoter and enhancer regions
AT5G46090.1.TAIR10	1152	1156	CAAT-box	common cis-acting element in promoter and enhancer regions	CAAT-box:common cis-acting element in promoter and enhancer regions
AT5G46090.1.TAIR10	1185	1189	CAAT-box	common cis-acting element in promoter and enhancer regions	CAAT-box:common cis-acting element in promoter and enhancer regions
AT5G46090.1.TAIR10	1351	1357	CAAT-box	common cis-acting element in promoter and enhancer regions	CAAT-box:common cis-acting element in promoter and enhancer regions
AT5G46090.1.TAIR10	1400	1404	CAAT-box	common cis-acting element in promoter and enhancer regions	CAAT-box:common cis-acting element in promoter and enhancer regions
AT5G46090.1.TAIR10	1480	1484	CAAT-box	common cis-acting element in promoter and enhancer regions	CAAT-box:common cis-acting element in promoter and enhancer regions
AT5G46090.1.TAIR10	1675	1679	CAAT-box	common cis-acting element in promoter and enhancer regions	CAAT-box:common cis-acting element in promoter and enhancer regions
AT5G46090.1.TAIR10	1831	1835	CAAT-box	common cis-acting element in promoter and enhancer regions	CAAT-box:common cis-acting element in promoter and enhancer regions
AT5G46090.1.TAIR10	1897	1901	CAAT-box	common cis-acting element in promoter and enhancer regions	CAAT-box:common cis-acting element in promoter and enhancer regions
AT5G46090.1.TAIR10	1966	1970	CAAT-box	common cis-acting element in promoter and enhancer regions	CAAT-box:common cis-acting element in promoter and enhancer regions
AT5G46090.1.TAIR10	327	333	GT1-motif	light responsive element	GT1-motif:light responsive element
AT5G46090.1.TAIR10	328	333	GT1-motif	light responsive element	GT1-motif:light responsive element
AT5G46090.1.TAIR10	1094	1099	GT1-motif	light responsive element	GT1-motif:light responsive element
AT5G46090.1.TAIR10	1563	1567	CGTCA-motif	cis-acting regulatory element involved in the MeJA-responsiveness	CGTCA-motif:cis-acting regulatory element involved in the MeJA-responsiveness
AT5G46090.1.TAIR10	1879	1887	GATA-motif	part of a light responsive element	GATA-motif:part of a light responsive element
AT5G46090.1.TAIR10	1030	1038	ACE	cis-acting element involved in light responsiveness	ACE:cis-acting element involved in light responsiveness
AT5G46090.1.TAIR10	1699	1704	TCT-motif	part of a light responsive element	TCT-motif:part of a light responsive element
AT5G46090.1.TAIR10	685	690	ARE	cis-acting regulatory element essential for the anaerobic induction	ARE:cis-acting regulatory element essential for the anaerobic induction
AT5G46090.1.TAIR10	1155	1160	ARE	cis-acting regulatory element essential for the anaerobic induction	ARE:cis-acting regulatory element essential for the anaerobic induction
AT5G46090.1.TAIR10	1249	1254	ARE	cis-acting regulatory element essential for the anaerobic induction	ARE:cis-acting regulatory element essential for the anaerobic induction
AT5G46090.1.TAIR10	1280	1290	AAAC-motif	light responsive element	AAAC-motif:light responsive element
AT5G46090.1.TAIR10	1507	1512	G-Box	cis-acting regulatory element involved in light responsiveness	G-Box:cis-acting regulatory element involved in light responsiveness
AT5G46090.1.TAIR10	1619	1624	G-Box	cis-acting regulatory element involved in light responsiveness	G-Box:cis-acting regulatory element involved in light responsiveness
AT5G46090.1.TAIR10	718	725	chs-CMA1a	part of a light responsive element	chs-CMA1a:part of a light responsive element
AT5G46090.1.TAIR10	277	283	P-box	gibberellin-responsive element	P-box:gibberellin-responsive element
AT5G46090.1.TAIR10	1857	1863	P-box	gibberellin-responsive element	P-box:gibberellin-responsive element
AT5G46090.1.TAIR10	1449	1454	TGA-element	auxin-responsive element	TGA-element:auxin-responsive element
AT5G46090.1.TAIR10	1563	1567	TGACG-motif	cis-acting regulatory element involved in the MeJA-responsiveness	TGACG-motif:cis-acting regulatory element involved in the MeJA-responsiveness
AT5G46090.1.TAIR10	695	703	WUN-motif	wound-responsive element	WUN-motif:wound-responsive element
AT5G46090.1.TAIR10	19	23	TATA-box	core promoter element around -30 of transcription start	TATA-box:core promoter element around -30 of transcription start
AT5G46090.1.TAIR10	20	23	TATA-box	core promoter element around -30 of transcription start	TATA-box:core promoter element around -30 of transcription start
AT5G46090.1.TAIR10	86	90	TATA-box	core promoter element around -30 of transcription start	TATA-box:core promoter element around -30 of transcription start
AT5G46090.1.TAIR10	87	90	TATA-box	core promoter element around -30 of transcription start	TATA-box:core promoter element around -30 of transcription start
AT5G46090.1.TAIR10	154	157	TATA-box	core promoter element around -30 of transcription start	TATA-box:core promoter element around -30 of transcription start
AT5G46090.1.TAIR10	175	183	TATA-box	core promoter element around -30 of transcription start	TATA-box:core promoter element around -30 of transcription start
AT5G46090.1.TAIR10	176	182	TATA-box	core promoter element around -30 of transcription start	TATA-box:core promoter element around -30 of transcription start
AT5G46090.1.TAIR10	177	182	TATA-box	core promoter element around -30 of transcription start	TATA-box:core promoter element around -30 of transcription start
AT5G46090.1.TAIR10	178	184	TATA-box	core promoter element around -30 of transcription start	TATA-box:core promoter element around -30 of transcription start
AT5G46090.1.TAIR10	179	184	TATA-box	core promoter element around -30 of transcription start	TATA-box:core promoter element around -30 of transcription start
AT5G46090.1.TAIR10	180	185	TATA-box	core promoter element around -30 of transcription start	TATA-box:core promoter element around -30 of transcription start
AT5G46090.1.TAIR10	181	184	TATA-box	core promoter element around -30 of transcription start	TATA-box:core promoter element around -30 of transcription start
AT5G46090.1.TAIR10	232	237	TATA-box	core promoter element around -30 of transcription start	TATA-box:core promoter element around -30 of transcription start
AT5G46090.1.TAIR10	233	238	TATA-box	core promoter element around -30 of transcription start	TATA-box:core promoter element around -30 of transcription start
AT5G46090.1.TAIR10	234	237	TATA-box	core promoter element around -30 of transcription start	TATA-box:core promoter element around -30 of transcription start
AT5G46090.1.TAIR10	246	254	TATA-box	core promoter element around -30 of transcription start	TATA-box:core promoter element around -30 of transcription start
AT5G46090.1.TAIR10	247	253	TATA-box	core promoter element around -30 of transcription start	TATA-box:core promoter element around -30 of transcription start
AT5G46090.1.TAIR10	248	253	TATA-box	core promoter element around -30 of transcription start	TATA-box:core promoter element around -30 of transcription start
AT5G46090.1.TAIR10	249	255	TATA-box	core promoter element around -30 of transcription start	TATA-box:core promoter element around -30 of transcription start
AT5G46090.1.TAIR10	250	255	TATA-box	core promoter element around -30 of transcription start	TATA-box:core promoter element around -30 of transcription start
AT5G46090.1.TAIR10	251	256	TATA-box	core promoter element around -30 of transcription start	TATA-box:core promoter element around -30 of transcription start
AT5G46090.1.TAIR10	252	255	TATA-box	core promoter element around -30 of transcription start	TATA-box:core promoter element around -30 of transcription start
AT5G46090.1.TAIR10	257	262	TATA-box	core promoter element around -30 of transcription start	TATA-box:core promoter element around -30 of transcription start
AT5G46090.1.TAIR10	258	262	TATA-box	core promoter element around -30 of transcription start	TATA-box:core promoter element around -30 of transcription start
AT5G46090.1.TAIR10	259	262	TATA-box	core promoter element around -30 of transcription start	TATA-box:core promoter element around -30 of transcription start
AT5G46090.1.TAIR10	289	294	TATA-box	core promoter element around -30 of transcription start	TATA-box:core promoter element around -30 of transcription start
AT5G46090.1.TAIR10	291	296	TATA-box	core promoter element around -30 of transcription start	TATA-box:core promoter element around -30 of transcription start
AT5G46090.1.TAIR10	292	297	TATA-box	core promoter element around -30 of transcription start	TATA-box:core promoter element around -30 of transcription start
AT5G46090.1.TAIR10	293	298	TATA-box	core promoter element around -30 of transcription start	TATA-box:core promoter element around -30 of transcription start
AT5G46090.1.TAIR10	295	298	TATA-box	core promoter element around -30 of transcription start	TATA-box:core promoter element around -30 of transcription start
AT5G46090.1.TAIR10	427	432	TATA-box	core promoter element around -30 of transcription start	TATA-box:core promoter element around -30 of transcription start
AT5G46090.1.TAIR10	428	431	TATA-box	core promoter element around -30 of transcription start	TATA-box:core promoter element around -30 of transcription start
AT5G46090.1.TAIR10	504	511	TATA-box	core promoter element around -30 of transcription start	TATA-box:core promoter element around -30 of transcription start
AT5G46090.1.TAIR10	507	513	TATA-box	core promoter element around -30 of transcription start	TATA-box:core promoter element around -30 of transcription start
AT5G46090.1.TAIR10	508	513	TATA-box	core promoter element around -30 of transcription start	TATA-box:core promoter element around -30 of transcription start
AT5G46090.1.TAIR10	510	513	TATA-box	core promoter element around -30 of transcription start	TATA-box:core promoter element around -30 of transcription start
AT5G46090.1.TAIR10	525	528	TATA-box	core promoter element around -30 of transcription start	TATA-box:core promoter element around -30 of transcription start
AT5G46090.1.TAIR10	552	555	TATA-box	core promoter element around -30 of transcription start	TATA-box:core promoter element around -30 of transcription start
AT5G46090.1.TAIR10	603	608	TATA-box	core promoter element around -30 of transcription start	TATA-box:core promoter element around -30 of transcription start
AT5G46090.1.TAIR10	604	609	TATA-box	core promoter element around -30 of transcription start	TATA-box:core promoter element around -30 of transcription start
AT5G46090.1.TAIR10	606	609	TATA-box	core promoter element around -30 of transcription start	TATA-box:core promoter element around -30 of transcription start
AT5G46090.1.TAIR10	664	667	TATA-box	core promoter element around -30 of transcription start	TATA-box:core promoter element around -30 of transcription start
AT5G46090.1.TAIR10	728	733	TATA-box	core promoter element around -30 of transcription start	TATA-box:core promoter element around -30 of transcription start
AT5G46090.1.TAIR10	729	732	TATA-box	core promoter element around -30 of transcription start	TATA-box:core promoter element around -30 of transcription start
AT5G46090.1.TAIR10	741	744	TATA-box	core promoter element around -30 of transcription start	TATA-box:core promoter element around -30 of transcription start
AT5G46090.1.TAIR10	752	755	TATA-box	core promoter element around -30 of transcription start	TATA-box:core promoter element around -30 of transcription start
AT5G46090.1.TAIR10	802	805	TATA-box	core promoter element around -30 of transcription start	TATA-box:core promoter element around -30 of transcription start
AT5G46090.1.TAIR10	1005	1008	TATA-box	core promoter element around -30 of transcription start	TATA-box:core promoter element around -30 of transcription start
AT5G46090.1.TAIR10	1058	1065	TATA-box	core promoter element around -30 of transcription start	TATA-box:core promoter element around -30 of transcription start
AT5G46090.1.TAIR10	1577	1583	TATA-box	core promoter element around -30 of transcription start	TATA-box:core promoter element around -30 of transcription start
AT5G46090.1.TAIR10	1578	1583	TATA-box	core promoter element around -30 of transcription start	TATA-box:core promoter element around -30 of transcription start
AT5G46090.1.TAIR10	1579	1583	TATA-box	core promoter element around -30 of transcription start	TATA-box:core promoter element around -30 of transcription start
AT5G46090.1.TAIR10	1580	1583	TATA-box	core promoter element around -30 of transcription start	TATA-box:core promoter element around -30 of transcription start
AT5G46090.1.TAIR10	1687	1690	TATA-box	core promoter element around -30 of transcription start	TATA-box:core promoter element around -30 of transcription start
AT5G46090.1.TAIR10	1692	1697	TATA-box	core promoter element around -30 of transcription start	TATA-box:core promoter element around -30 of transcription start
AT5G46090.1.TAIR10	1693	1697	TATA-box	core promoter element around -30 of transcription start	TATA-box:core promoter element around -30 of transcription start
AT5G46090.1.TAIR10	1694	1697	TATA-box	core promoter element around -30 of transcription start	TATA-box:core promoter element around -30 of transcription start
AT5G46090.1.TAIR10	1849	1854	TATA-box	core promoter element around -30 of transcription start	TATA-box:core promoter element around -30 of transcription start
AT5G46090.1.TAIR10	1850	1854	TATA-box	core promoter element around -30 of transcription start	TATA-box:core promoter element around -30 of transcription start
AT5G46090.1.TAIR10	1851	1854	TATA-box	core promoter element around -30 of transcription start	TATA-box:core promoter element around -30 of transcription start
AT5G46090.1.TAIR10	1859	1865	TATA-box	core promoter element around -30 of transcription start	TATA-box:core promoter element around -30 of transcription start
AT5G39650.1.TAIR10	CAAT-box	CAACCAACTCC	2730	10	-
AT5G39650.1.TAIR10	CAT-box	GCCACT	126	6	-
AT5G39650.1.TAIR10	CAT-box	GCCACT	1560	6	-
AT5G39650.1.TAIR10	CGTCA-motif	CGTCA	1896	5	+
AT5G39650.1.TAIR10	CGTCA-motif	CGTCA	2143	5	+
AT5G39650.1.TAIR10	CGTCA-motif	CGTCA	2234	5	+
AT5G39650.1.TAIR10	CGTCA-motif	CGTCA	2297	5	-
AT5G39650.1.TAIR10	CGTCA-motif	CGTCA	2428	5	-
AT5G39650.1.TAIR10	CGTCA-motif	CGTCA	2536	5	-
AT5G39650.1.TAIR10	GATA-motif	AAGATAAGATT	624	10	+
AT5G39650.1.TAIR10	ATCT-motif	AATCTAATCC	625	9	-
AT5G39650.1.TAIR10	circadian	CAAAGATATC	478	9	-
AT5G39650.1.TAIR10	MBS	CAACTG	1444	6	+
AT5G39650.1.TAIR10	G-Box	CACGTG	1818	6	-
AT5G39650.1.TAIR10	G-Box	CACGTG	2434	6	-
AT5G39650.1.TAIR10	Box II	CCACGTGGC	1817	9	+
AT5G39650.1.TAIR10	Box II	CCACGTGGC	2432	9	-
AT5G39650.1.TAIR10	LTR	CCGAAA	2596	6	-
AT5G39650.1.TAIR10	ARE	AAACCA	1630	6	-
AT5G39650.1.TAIR10	ARE	AAACCA	1949	6	+
AT5G39650.1.TAIR10	ARE	AAACCA	2076	6	+
AT5G39650.1.TAIR10	chs-CMA1a	TTACTTAA	1705	8	-
AT5G39650.1.TAIR10	TATA-box	TATAAAA	134	7	-
AT5G39650.1.TAIR10	TATA-box	TATAAA	135	6	-
AT5G39650.1.TAIR10	TATA-box	TATAA	136	5	-
AT5G39650.1.TAIR10	TATA-box	TATA	137	4	+
AT5G39650.1.TAIR10	TATA-box	TACAAAA	359	7	+
AT5G39650.1.TAIR10	TATA-box	TATA	378	4	+
AT5G39650.1.TAIR10	TATA-box	TACAAAA	483	7	-
AT5G39650.1.TAIR10	TATA-box	TATAAATA	521	8	-
AT5G39650.1.TAIR10	TATA-box	TATAAAT	522	7	-
AT5G39650.1.TAIR10	TATA-box	TATAAA	523	6	-
AT5G39650.1.TAIR10	TATA-box	TATAA	524	5	-
AT5G39650.1.TAIR10	TATA-box	TATA	525	4	+
AT5G39650.1.TAIR10	TATA-box	ATATAT	586	6	+
AT5G39650.1.TAIR10	TATA-box	TATA	587	4	+
AT5G39650.1.TAIR10	TATA-box	TATA	661	4	+
AT5G39650.1.TAIR10	TATA-box	ATTATA	800	6	+
AT5G39650.1.TAIR10	TATA-box	TATAA	801	5	-
AT5G39650.1.TAIR10	TATA-box	TATA	802	4	+
AT5G39650.1.TAIR10	TATA-box	TATACA	843	6	-
AT5G39650.1.TAIR10	TATA-box	TATATA	845	6	+
AT5G39650.1.TAIR10	TATA-box	ATATAA	846	6	+
AT5G39650.1.TAIR10	TATA-box	TATA	847	4	+
AT5G39650.1.TAIR10	TATA-box	ATATAT	876	6	+
AT5G39650.1.TAIR10	TATA-box	TATA	877	4	+
AT5G39650.1.TAIR10	TATA-box	TATA	990	4	+
AT5G39650.1.TAIR10	TATA-box	TATATA	1040	6	+
AT5G39650.1.TAIR10	TATA-box	ATATAT	1041	6	+
AT5G39650.1.TAIR10	TATA-box	TATATA	1042	6	+
AT5G39650.1.TAIR10	TATA-box	ATATAA	1043	6	+
AT5G39650.1.TAIR10	TATA-box	TATA	1044	4	+
AT5G39650.1.TAIR10	TATA-box	TATAAAA	1217	7	-
AT5G39650.1.TAIR10	TATA-box	TATAAA	1218	6	-
AT5G39650.1.TAIR10	TATA-box	TATAA	1219	5	-
AT5G39650.1.TAIR10	TATA-box	TATA	1220	4	+
AT5G39650.1.TAIR10	TATA-box	TATAAAA	1229	7	-
AT5G39650.1.TAIR10	TATA-box	TATAAA	1230	6	-
AT5G39650.1.TAIR10	TATA-box	TATAA	1231	5	-
AT5G39650.1.TAIR10	TATA-box	TATA	1232	4	+
AT5G39650.1.TAIR10	TATA-box	TATACA	1254	6	-
AT5G39650.1.TAIR10	TATA-box	TATA	1256	4	+
AT5G39650.1.TAIR10	TATA-box	TATAAA	1357	6	-
AT5G39650.1.TAIR10	TATA-box	TATAA	1358	5	-
AT5G39650.1.TAIR10	TATA-box	TATA	1359	4	+
AT5G39650.1.TAIR10	TATA-box	ATATAA	1458	6	+
AT5G39650.1.TAIR10	TATA-box	TATA	1459	4	-
AT5G39650.1.TAIR10	TATA-box	TATA	1543	4	-
AT5G39650.1.TAIR10	TATA-box	TATA	1890	4	-
AT5G39650.1.TAIR10	TATA-box	TACAAAA	1927	7	+
AT5G39650.1.TAIR10	TATA-box	TATA	2290	4	-
AT5G39650.1.TAIR10	TATA-box	TATAA	2491	5	-
AT5G39650.1.TAIR10	TATA-box	TATA	2492	4	-
AT5G39650.1.TAIR10	TATA-box	TATA	2529	4	-
AT5G39650.1.TAIR10	Box 4	ATTAAT	1059	6	+
AT5G39650.1.TAIR10	Box 4	ATTAAT	1328	6	+
AT5G39650.1.TAIR10	TGACG-motif	TGACG	1896	5	-
AT5G39650.1.TAIR10	TGACG-motif	TGACG	2143	5	-
AT5G39650.1.TAIR10	TGACG-motif	TGACG	2234	5	-
AT5G39650.1.TAIR10	TGACG-motif	TGACG	2297	5	+
AT5G39650.1.TAIR10	TGACG-motif	TGACG	2428	5	+
AT5G39650.1.TAIR10	TGACG-motif	TGACG	2536	5	+
AT5G46090.1.TAIR10	ABRE	ACGTG	1508	5	+
AT5G46090.1.TAIR10	ABRE	ACGTG	1620	5	+
AT5G46090.1.TAIR10	TC-rich repeats	GTTTTCTTAC	1229	9	+
AT5G46090.1.TAIR10	CAAT-box	CAAAT	45	5	+
AT5G46090.1.TAIR10	CAAT-box	CAAAT	62	5	-
AT5G46090.1.TAIR10	CAAT-box	CAAAT	474	5	-
AT5G46090.1.TAIR10	CAAT-box	CCAAT	670	5	-
AT5G46090.1.TAIR10	CAAT-box	CCAAT	783	5	+
AT5G46090.1.TAIR10	CAAT-box	CAAAT	1152	5	-
AT5G46090.1.TAIR10	CAAT-box	CCAAT	1185	5	-
AT5G46090.1.TAIR10	CAAT-box	TGCCAAC	1351	7	-
AT5G46090.1.TAIR10	CAAT-box	CAAAT	1400	5	+
AT5G46090.1.TAIR10	CAAT-box	CAAAT	1480	5	-
AT5G46090.1.TAIR10	CAAT-box	CAAAT	1675	5	+
AT5G46090.1.TAIR10	CAAT-box	CCAAT	1831	5	+
AT5G46090.1.TAIR10	CAAT-box	CAAAT	1897	5	+
AT5G46090.1.TAIR10	CAAT-box	CAAAT	1966	5	-
AT5G46090.1.TAIR10	CAAT-box	CAAAT	2001	5	-
AT5G46090.1.TAIR10	CAAT-box	CCAAT	2223	5	+
AT5G46090.1.TAIR10	CAAT-box	CAAAT	2226	5	-
AT5G46090.1.TAIR10	CAAT-box	CAAAT	2338	5	-
AT5G46090.1.TAIR10	CAAT-box	CAAAT	2363	5	-
AT5G46090.1.TAIR10	CAAT-box	CCAAT	2637	5	-
AT5G46090.1.TAIR10	GT1-motif	GGTTAAT	327	7	-
AT5G46090.1.TAIR10	GT1-motif	GGTTAA	328	6	-
AT5G46090.1.TAIR10	GT1-motif	GGTTAA	1094	6	-
AT5G46090.1.TAIR10	GT1-motif	GGTTAA	2516	6	+
AT5G46090.1.TAIR10	CGTCA-motif	CGTCA	1563	5	-
AT5G46090.1.TAIR10	GATA-motif	AAGGATAAGG	1879	9	-
AT5G46090.1.TAIR10	ACE	CTAACGTATT	1030	9	-
AT5G46090.1.TAIR10	TCT-motif	TCTTAC	1699	6	+
AT5G46090.1.TAIR10	TCT-motif	TCTTAC	2146	6	-
AT5G46090.1.TAIR10	TCT-motif	TCTTAC	2328	6	+
AT5G46090.1.TAIR10	ARE	AAACCA	685	6	+
AT5G46090.1.TAIR10	ARE	AAACCA	1155	6	-
AT5G46090.1.TAIR10	ARE	AAACCA	1249	6	+
AT5G46090.1.TAIR10	ARE	AAACCA	2378	6	-
AT5G46090.1.TAIR10	ARE	AAACCA	2479	6	-
AT5G46090.1.TAIR10	ARE	AAACCA	2494	6	-
AT5G46090.1.TAIR10	ARE	AAACCA	2639	6	-
AT5G46090.1.TAIR10	AAAC-motif	CAATCAAAACCT	1280	11	+
AT5G46090.1.TAIR10	G-Box	CACGTT	1507	6	-
AT5G46090.1.TAIR10	G-Box	CACGTT	1619	6	-
AT5G46090.1.TAIR10	chs-CMA1a	TTACTTAA	718	8	+
AT5G46090.1.TAIR10	P-box	CCTTTTG	277	7	+
AT5G46090.1.TAIR10	P-box	CCTTTTG	1857	7	+
AT5G46090.1.TAIR10	P-box	CCTTTTG	2133	7	-
AT5G46090.1.TAIR10	TGA-element	AACGAC	1449	6	+
AT5G46090.1.TAIR10	TGA-element	AACGAC	2471	6	-
AT5G46090.1.TAIR10	Box 4	ATTAAT	2025	6	-
AT5G46090.1.TAIR10	TGACG-motif	TGACG	1563	5	+
AT5G46090.1.TAIR10	WUN-motif	AAATTTCCT	695	9	+
AT5G46090.1.TAIR10	TATA-box	TATAA	19	5	-
AT5G46090.1.TAIR10	TATA-box	TATA	20	4	+
AT5G46090.1.TAIR10	TATA-box	TATAA	86	5	-
AT5G46090.1.TAIR10	TATA-box	TATA	87	4	+
AT5G46090.1.TAIR10	TATA-box	TATA	154	4	+
AT5G46090.1.TAIR10	TATA-box	taTATAAAtc	175	9	-
AT5G46090.1.TAIR10	TATA-box	TATAAAT	176	7	-
AT5G46090.1.TAIR10	TATA-box	TATAAA	177	6	-
AT5G46090.1.TAIR10	TATA-box	TATATAA	178	7	-
AT5G46090.1.TAIR10	TATA-box	TATATA	179	6	+
AT5G46090.1.TAIR10	TATA-box	ATATAA	180	6	+
AT5G46090.1.TAIR10	TATA-box	TATA	181	4	+
AT5G46090.1.TAIR10	TATA-box	TATATA	232	6	+
AT5G46090.1.TAIR10	TATA-box	ATATAA	233	6	+
AT5G46090.1.TAIR10	TATA-box	TATA	234	4	+
AT5G46090.1.TAIR10	TATA-box	taTATAAAtc	246	9	-
AT5G46090.1.TAIR10	TATA-box	TATAAAT	247	7	-
AT5G46090.1.TAIR10	TATA-box	TATAAA	248	6	-
AT5G46090.1.TAIR10	TATA-box	TATATAA	249	7	-
AT5G46090.1.TAIR10	TATA-box	TATATA	250	6	+
AT5G46090.1.TAIR10	TATA-box	ATATAA	251	6	+
AT5G46090.1.TAIR10	TATA-box	TATA	252	4	+
AT5G46090.1.TAIR10	TATA-box	ATTATA	257	6	+
AT5G46090.1.TAIR10	TATA-box	TATAA	258	5	-
AT5G46090.1.TAIR10	TATA-box	TATA	259	4	+
AT5G46090.1.TAIR10	TATA-box	TATACA	289	6	-
AT5G46090.1.TAIR10	TATA-box	TATATA	291	6	+
AT5G46090.1.TAIR10	TATA-box	ATATAT	292	6	+
AT5G46090.1.TAIR10	TATA-box	TATATA	293	6	+
AT5G46090.1.TAIR10	TATA-box	TATA	295	4	+
AT5G46090.1.TAIR10	TATA-box	ATATAA	427	6	+
AT5G46090.1.TAIR10	TATA-box	TATA	428	4	+
AT5G46090.1.TAIR10	TATA-box	TATAAGAA	504	8	-
AT5G46090.1.TAIR10	TATA-box	TATATAA	507	7	-
AT5G46090.1.TAIR10	TATA-box	TATATA	508	6	+
AT5G46090.1.TAIR10	TATA-box	TATA	510	4	+
AT5G46090.1.TAIR10	TATA-box	TATA	525	4	+
AT5G46090.1.TAIR10	TATA-box	TATA	552	4	+
AT5G46090.1.TAIR10	TATA-box	ATATAT	603	6	+
AT5G46090.1.TAIR10	TATA-box	TATATA	604	6	+
AT5G46090.1.TAIR10	TATA-box	TATA	606	4	+
AT5G46090.1.TAIR10	TATA-box	TATA	664	4	+
AT5G46090.1.TAIR10	TATA-box	ATATAT	728	6	+
AT5G46090.1.TAIR10	TATA-box	TATA	729	4	+
AT5G46090.1.TAIR10	TATA-box	TATA	741	4	+
AT5G46090.1.TAIR10	TATA-box	TATA	752	4	+
AT5G46090.1.TAIR10	TATA-box	TATA	802	4	+
AT5G46090.1.TAIR10	TATA-box	TATA	1005	4	+
AT5G46090.1.TAIR10	TATA-box	TAAAGATT	1058	8	+
AT5G46090.1.TAIR10	TATA-box	TATAAAT	1577	7	-
AT5G46090.1.TAIR10	TATA-box	TATAAA	1578	6	-
AT5G46090.1.TAIR10	TATA-box	TATAA	1579	5	-
AT5G46090.1.TAIR10	TATA-box	TATA	1580	4	-
AT5G46090.1.TAIR10	TATA-box	TATA	1687	4	-
AT5G46090.1.TAIR10	TATA-box	ATTATA	1692	6	+
AT5G46090.1.TAIR10	TATA-box	TATAA	1693	5	-
AT5G46090.1.TAIR10	TATA-box	TATA	1694	4	-
AT5G46090.1.TAIR10	TATA-box	ATTATA	1849	6	+
AT5G46090.1.TAIR10	TATA-box	TATAA	1850	5	-
AT5G46090.1.TAIR10	TATA-box	TATA	1851	4	-
AT5G46090.1.TAIR10	TATA-box	TACAAAA	1859	7	-

## Sheet: Table S8b
Table S8b. Gossypium raimondi promoter regions
GENE IDs	START	END	Domain Names	DISCRIPTION
Gorai.002G216600.1	841	845	TGACG-motif	cis-acting regulatory element involved in the MeJA-responsiveness	TGACG-motif:cis-acting regulatory element involved in the MeJA-responsiveness	Gorai.002G216600.1
Gorai.002G216600.1	1956	1960	TGACG-motif	cis-acting regulatory element involved in the MeJA-responsiveness	TGACG-motif:cis-acting regulatory element involved in the MeJA-responsiveness	Gorai.004G243900.1
Gorai.002G216600.1	420	427	AE-box	part of a module for light response	AE-box:part of a module for light response	Gorai.005G076000.1
Gorai.002G216600.1	1277	1283	GT1-motif	light responsive element	GT1-motif:light responsive element	Gorai.006G256300.1
Gorai.002G216600.1	1489	1495	GT1-motif	light responsive element	GT1-motif:light responsive element	Gorai.007G079000.1
Gorai.002G216600.1	1770	1775	GT1-motif	light responsive element	GT1-motif:light responsive element	Gorai.007G293400.1
Gorai.002G216600.1	61	66	Box 4	part of a conserved DNA module involved in light responsiveness	Box 4:part of a conserved DNA module involved in light responsiveness	Gorai.010G158000.1
Gorai.002G216600.1	126	131	Box 4	part of a conserved DNA module involved in light responsiveness	Box 4:part of a conserved DNA module involved in light responsiveness	Gorai.011G030300.1
Gorai.002G216600.1	320	325	Box 4	part of a conserved DNA module involved in light responsiveness	Box 4:part of a conserved DNA module involved in light responsiveness	Gorai.011G182100.1
Gorai.002G216600.1	351	356	Box 4	part of a conserved DNA module involved in light responsiveness	Box 4:part of a conserved DNA module involved in light responsiveness	Gorai.011G182200.1
Gorai.002G216600.1	1589	1594	Box 4	part of a conserved DNA module involved in light responsiveness	Box 4:part of a conserved DNA module involved in light responsiveness	Gorai.012G126500.1
Gorai.002G216600.1	1659	1664	Box 4	part of a conserved DNA module involved in light responsiveness	Box 4:part of a conserved DNA module involved in light responsiveness
Gorai.002G216600.1	1668	1673	Box 4	part of a conserved DNA module involved in light responsiveness	Box 4:part of a conserved DNA module involved in light responsiveness
Gorai.002G216600.1	354	362	O2-site	cis-acting regulatory element involved in zein metabolism regulation	O2-site:cis-acting regulatory element involved in zein metabolism regulation
Gorai.002G216600.1	1630	1638	O2-site	cis-acting regulatory element involved in zein metabolism regulation	O2-site:cis-acting regulatory element involved in zein metabolism regulation
Gorai.002G216600.1	1419	1423	ABRE	cis-acting element involved in the abscisic acid responsiveness	ABRE:cis-acting element involved in the abscisic acid responsiveness
Gorai.002G216600.1	1443	1450	LAMP-element	part of a light responsive element	LAMP-element:part of a light responsive element
Gorai.002G216600.1	120	124	CAAT-box	common cis-acting element in promoter and enhancer regions	CAAT-box:common cis-acting element in promoter and enhancer regions
Gorai.002G216600.1	266	270	CAAT-box	common cis-acting element in promoter and enhancer regions	CAAT-box:common cis-acting element in promoter and enhancer regions
Gorai.002G216600.1	638	642	CAAT-box	common cis-acting element in promoter and enhancer regions	CAAT-box:common cis-acting element in promoter and enhancer regions
Gorai.002G216600.1	680	684	CAAT-box	common cis-acting element in promoter and enhancer regions	CAAT-box:common cis-acting element in promoter and enhancer regions
Gorai.002G216600.1	1003	1010	CAAT-box	common cis-acting element in promoter and enhancer regions	CAAT-box:common cis-acting element in promoter and enhancer regions
Gorai.002G216600.1	1004	1008	CAAT-box	common cis-acting element in promoter and enhancer regions	CAAT-box:common cis-acting element in promoter and enhancer regions
Gorai.002G216600.1	1331	1335	CAAT-box	common cis-acting element in promoter and enhancer regions	CAAT-box:common cis-acting element in promoter and enhancer regions
Gorai.002G216600.1	1680	1684	CAAT-box	common cis-acting element in promoter and enhancer regions	CAAT-box:common cis-acting element in promoter and enhancer regions
Gorai.002G216600.1	1788	1794	CAAT-box	common cis-acting element in promoter and enhancer regions	CAAT-box:common cis-acting element in promoter and enhancer regions
Gorai.002G216600.1	1849	1853	CAAT-box	common cis-acting element in promoter and enhancer regions	CAAT-box:common cis-acting element in promoter and enhancer regions
Gorai.002G216600.1	1932	1936	CAAT-box	common cis-acting element in promoter and enhancer regions	CAAT-box:common cis-acting element in promoter and enhancer regions
Gorai.002G216600.1	1173	1185	AT1-motif	part of a light responsive module	AT1-motif:part of a light responsive module
Gorai.002G216600.1	1035	1040	Sp1	light responsive element	Sp1:light responsive element
Gorai.002G216600.1	841	845	CGTCA-motif	cis-acting regulatory element involved in the MeJA-responsiveness	CGTCA-motif:cis-acting regulatory element involved in the MeJA-responsiveness
Gorai.002G216600.1	1956	1960	CGTCA-motif	cis-acting regulatory element involved in the MeJA-responsiveness	CGTCA-motif:cis-acting regulatory element involved in the MeJA-responsiveness
Gorai.002G216600.1	640	645	ARE	cis-acting regulatory element essential for the anaerobic induction	ARE:cis-acting regulatory element essential for the anaerobic induction
Gorai.002G216600.1	1418	1423	G-box	cis-acting regulatory element involved in light responsiveness	G-box:cis-acting regulatory element involved in light responsiveness
Gorai.002G216600.1	54	59	TATA-box	core promoter element around -30 of transcription start	TATA-box:core promoter element around -30 of transcription start
Gorai.002G216600.1	55	59	TATA-box	core promoter element around -30 of transcription start	TATA-box:core promoter element around -30 of transcription start
Gorai.002G216600.1	56	59	TATA-box	core promoter element around -30 of transcription start	TATA-box:core promoter element around -30 of transcription start
Gorai.002G216600.1	131	134	TATA-box	core promoter element around -30 of transcription start	TATA-box:core promoter element around -30 of transcription start
Gorai.002G216600.1	143	146	TATA-box	core promoter element around -30 of transcription start	TATA-box:core promoter element around -30 of transcription start
Gorai.002G216600.1	159	164	TATA-box	core promoter element around -30 of transcription start	TATA-box:core promoter element around -30 of transcription start
Gorai.002G216600.1	160	166	TATA-box	core promoter element around -30 of transcription start	TATA-box:core promoter element around -30 of transcription start
Gorai.002G216600.1	161	166	TATA-box	core promoter element around -30 of transcription start	TATA-box:core promoter element around -30 of transcription start
Gorai.002G216600.1	162	167	TATA-box	core promoter element around -30 of transcription start	TATA-box:core promoter element around -30 of transcription start
Gorai.002G216600.1	163	166	TATA-box	core promoter element around -30 of transcription start	TATA-box:core promoter element around -30 of transcription start
Gorai.002G216600.1	168	173	TATA-box	core promoter element around -30 of transcription start	TATA-box:core promoter element around -30 of transcription start
Gorai.002G216600.1	170	173	TATA-box	core promoter element around -30 of transcription start	TATA-box:core promoter element around -30 of transcription start
Gorai.002G216600.1	177	182	TATA-box	core promoter element around -30 of transcription start	TATA-box:core promoter element around -30 of transcription start
Gorai.002G216600.1	178	189	TATA-box	core promoter element around -30 of transcription start	TATA-box:core promoter element around -30 of transcription start
Gorai.002G216600.1	182	187	TATA-box	core promoter element around -30 of transcription start	TATA-box:core promoter element around -30 of transcription start
Gorai.002G216600.1	183	187	TATA-box	core promoter element around -30 of transcription start	TATA-box:core promoter element around -30 of transcription start
Gorai.002G216600.1	184	187	TATA-box	core promoter element around -30 of transcription start	TATA-box:core promoter element around -30 of transcription start
Gorai.002G216600.1	196	201	TATA-box	core promoter element around -30 of transcription start	TATA-box:core promoter element around -30 of transcription start
Gorai.002G216600.1	197	200	TATA-box	core promoter element around -30 of transcription start	TATA-box:core promoter element around -30 of transcription start
Gorai.002G216600.1	288	295	TATA-box	core promoter element around -30 of transcription start	TATA-box:core promoter element around -30 of transcription start
Gorai.002G216600.1	292	297	TATA-box	core promoter element around -30 of transcription start	TATA-box:core promoter element around -30 of transcription start
Gorai.002G216600.1	294	297	TATA-box	core promoter element around -30 of transcription start	TATA-box:core promoter element around -30 of transcription start
Gorai.002G216600.1	666	671	TATA-box	core promoter element around -30 of transcription start	TATA-box:core promoter element around -30 of transcription start
Gorai.002G216600.1	668	671	TATA-box	core promoter element around -30 of transcription start	TATA-box:core promoter element around -30 of transcription start
Gorai.002G216600.1	753	759	TATA-box	core promoter element around -30 of transcription start	TATA-box:core promoter element around -30 of transcription start
Gorai.002G216600.1	770	775	TATA-box	core promoter element around -30 of transcription start	TATA-box:core promoter element around -30 of transcription start
Gorai.002G216600.1	771	775	TATA-box	core promoter element around -30 of transcription start	TATA-box:core promoter element around -30 of transcription start
Gorai.002G216600.1	772	775	TATA-box	core promoter element around -30 of transcription start	TATA-box:core promoter element around -30 of transcription start
Gorai.002G216600.1	801	807	TATA-box	core promoter element around -30 of transcription start	TATA-box:core promoter element around -30 of transcription start
Gorai.002G216600.1	811	817	TATA-box	core promoter element around -30 of transcription start	TATA-box:core promoter element around -30 of transcription start
Gorai.002G216600.1	812	817	TATA-box	core promoter element around -30 of transcription start	TATA-box:core promoter element around -30 of transcription start
Gorai.002G216600.1	813	817	TATA-box	core promoter element around -30 of transcription start	TATA-box:core promoter element around -30 of transcription start
Gorai.002G216600.1	814	817	TATA-box	core promoter element around -30 of transcription start	TATA-box:core promoter element around -30 of transcription start
Gorai.002G216600.1	1042	1045	TATA-box	core promoter element around -30 of transcription start	TATA-box:core promoter element around -30 of transcription start
Gorai.002G216600.1	1082	1087	TATA-box	core promoter element around -30 of transcription start	TATA-box:core promoter element around -30 of transcription start
Gorai.002G216600.1	1083	1086	TATA-box	core promoter element around -30 of transcription start	TATA-box:core promoter element around -30 of transcription start
Gorai.002G216600.1	1092	1099	TATA-box	core promoter element around -30 of transcription start	TATA-box:core promoter element around -30 of transcription start
Gorai.002G216600.1	1093	1099	TATA-box	core promoter element around -30 of transcription start	TATA-box:core promoter element around -30 of transcription start
Gorai.002G216600.1	1094	1099	TATA-box	core promoter element around -30 of transcription start	TATA-box:core promoter element around -30 of transcription start
Gorai.002G216600.1	1095	1099	TATA-box	core promoter element around -30 of transcription start	TATA-box:core promoter element around -30 of transcription start
Gorai.002G216600.1	1096	1099	TATA-box	core promoter element around -30 of transcription start	TATA-box:core promoter element around -30 of transcription start
Gorai.002G216600.1	1184	1189	TATA-box	core promoter element around -30 of transcription start	TATA-box:core promoter element around -30 of transcription start
Gorai.002G216600.1	1185	1188	TATA-box	core promoter element around -30 of transcription start	TATA-box:core promoter element around -30 of transcription start
Gorai.002G216600.1	1414	1417	TATA-box	core promoter element around -30 of transcription start	TATA-box:core promoter element around -30 of transcription start
Gorai.002G216600.1	1494	1499	TATA-box	core promoter element around -30 of transcription start	TATA-box:core promoter element around -30 of transcription start
Gorai.002G216600.1	1495	1498	TATA-box	core promoter element around -30 of transcription start	TATA-box:core promoter element around -30 of transcription start
Gorai.002G216600.1	1518	1524	TATA-box	core promoter element around -30 of transcription start	TATA-box:core promoter element around -30 of transcription start
Gorai.002G216600.1	1542	1546	TATA-box	core promoter element around -30 of transcription start	TATA-box:core promoter element around -30 of transcription start
Gorai.002G216600.1	1543	1554	TATA-box	core promoter element around -30 of transcription start	TATA-box:core promoter element around -30 of transcription start
Gorai.002G216600.1	1689	1696	TATA-box	core promoter element around -30 of transcription start	TATA-box:core promoter element around -30 of transcription start
Gorai.002G216600.1	1710	1715	TATA-box	core promoter element around -30 of transcription start	TATA-box:core promoter element around -30 of transcription start
Gorai.002G216600.1	1711	1714	TATA-box	core promoter element around -30 of transcription start	TATA-box:core promoter element around -30 of transcription start
Gorai.002G216600.1	1737	1742	TATA-box	core promoter element around -30 of transcription start	TATA-box:core promoter element around -30 of transcription start
Gorai.002G216600.1	1738	1741	TATA-box	core promoter element around -30 of transcription start	TATA-box:core promoter element around -30 of transcription start
Gorai.002G216600.1	1805	1810	TATA-box	core promoter element around -30 of transcription start	TATA-box:core promoter element around -30 of transcription start
Gorai.002G216600.1	1807	1810	TATA-box	core promoter element around -30 of transcription start	TATA-box:core promoter element around -30 of transcription start
Gorai.002G216600.1	576	582	MRE	MYB binding site involved in light responsiveness	MRE:MYB binding site involved in light responsiveness
Gorai.002G216600.1	1009	1015	MRE	MYB binding site involved in light responsiveness	MRE:MYB binding site involved in light responsiveness
Gorai.002G216600.1	1639	1645	MRE	MYB binding site involved in light responsiveness	MRE:MYB binding site involved in light responsiveness
Gorai.002G216600.1	1242	1247	MBS	MYB binding site involved in drought-inducibility	MBS:MYB binding site involved in drought-inducibility
Gorai.004G243900.1	654	662	ATCT-motif	part of a conserved DNA module involved in light responsiveness	ATCT-motif:part of a conserved DNA module involved in light responsiveness
Gorai.004G243900.1	1537	1541	CGTCA-motif	cis-acting regulatory element involved in the MeJA-responsiveness	CGTCA-motif:cis-acting regulatory element involved in the MeJA-responsiveness
Gorai.004G243900.1	1143	1148	G-box	cis-acting regulatory element involved in light responsiveness	G-box:cis-acting regulatory element involved in light responsiveness
Gorai.004G243900.1	1535	1540	G-box	cis-acting regulatory element involved in light responsiveness	G-box:cis-acting regulatory element involved in light responsiveness
Gorai.004G243900.1	337	342	ARE	cis-acting regulatory element essential for the anaerobic induction	ARE:cis-acting regulatory element essential for the anaerobic induction
Gorai.004G243900.1	757	762	ARE	cis-acting regulatory element essential for the anaerobic induction	ARE:cis-acting regulatory element essential for the anaerobic induction
Gorai.004G243900.1	1078	1083	ARE	cis-acting regulatory element essential for the anaerobic induction	ARE:cis-acting regulatory element essential for the anaerobic induction
Gorai.004G243900.1	31	37	TATA-box	core promoter element around -30 of transcription start	TATA-box:core promoter element around -30 of transcription start
Gorai.004G243900.1	32	37	TATA-box	core promoter element around -30 of transcription start	TATA-box:core promoter element around -30 of transcription start
Gorai.004G243900.1	33	37	TATA-box	core promoter element around -30 of transcription start	TATA-box:core promoter element around -30 of transcription start
Gorai.004G243900.1	34	37	TATA-box	core promoter element around -30 of transcription start	TATA-box:core promoter element around -30 of transcription start
Gorai.004G243900.1	65	68	TATA-box	core promoter element around -30 of transcription start	TATA-box:core promoter element around -30 of transcription start
Gorai.004G243900.1	141	149	TATA-box	core promoter element around -30 of transcription start	TATA-box:core promoter element around -30 of transcription start
Gorai.004G243900.1	143	146	TATA-box	core promoter element around -30 of transcription start	TATA-box:core promoter element around -30 of transcription start
Gorai.004G243900.1	166	174	TATA-box	core promoter element around -30 of transcription start	TATA-box:core promoter element around -30 of transcription start
Gorai.004G243900.1	167	173	TATA-box	core promoter element around -30 of transcription start	TATA-box:core promoter element around -30 of transcription start
Gorai.004G243900.1	168	173	TATA-box	core promoter element around -30 of transcription start	TATA-box:core promoter element around -30 of transcription start
Gorai.004G243900.1	169	173	TATA-box	core promoter element around -30 of transcription start	TATA-box:core promoter element around -30 of transcription start
Gorai.004G243900.1	170	173	TATA-box	core promoter element around -30 of transcription start	TATA-box:core promoter element around -30 of transcription start
Gorai.004G243900.1	217	222	TATA-box	core promoter element around -30 of transcription start	TATA-box:core promoter element around -30 of transcription start
Gorai.004G243900.1	218	222	TATA-box	core promoter element around -30 of transcription start	TATA-box:core promoter element around -30 of transcription start
Gorai.004G243900.1	219	222	TATA-box	core promoter element around -30 of transcription start	TATA-box:core promoter element around -30 of transcription start
Gorai.004G243900.1	223	228	TATA-box	core promoter element around -30 of transcription start	TATA-box:core promoter element around -30 of transcription start
Gorai.004G243900.1	224	228	TATA-box	core promoter element around -30 of transcription start	TATA-box:core promoter element around -30 of transcription start
Gorai.004G243900.1	225	228	TATA-box	core promoter element around -30 of transcription start	TATA-box:core promoter element around -30 of transcription start
Gorai.004G243900.1	241	247	TATA-box	core promoter element around -30 of transcription start	TATA-box:core promoter element around -30 of transcription start
Gorai.004G243900.1	293	298	TATA-box	core promoter element around -30 of transcription start	TATA-box:core promoter element around -30 of transcription start
Gorai.004G243900.1	295	298	TATA-box	core promoter element around -30 of transcription start	TATA-box:core promoter element around -30 of transcription start
Gorai.004G243900.1	356	360	TATA-box	core promoter element around -30 of transcription start	TATA-box:core promoter element around -30 of transcription start
Gorai.004G243900.1	357	360	TATA-box	core promoter element around -30 of transcription start	TATA-box:core promoter element around -30 of transcription start
Gorai.004G243900.1	553	558	TATA-box	core promoter element around -30 of transcription start	TATA-box:core promoter element around -30 of transcription start
Gorai.004G243900.1	554	558	TATA-box	core promoter element around -30 of transcription start	TATA-box:core promoter element around -30 of transcription start
Gorai.004G243900.1	555	558	TATA-box	core promoter element around -30 of transcription start	TATA-box:core promoter element around -30 of transcription start
Gorai.004G243900.1	603	606	TATA-box	core promoter element around -30 of transcription start	TATA-box:core promoter element around -30 of transcription start
Gorai.004G243900.1	632	637	TATA-box	core promoter element around -30 of transcription start	TATA-box:core promoter element around -30 of transcription start
Gorai.004G243900.1	633	636	TATA-box	core promoter element around -30 of transcription start	TATA-box:core promoter element around -30 of transcription start
Gorai.004G243900.1	636	641	TATA-box	core promoter element around -30 of transcription start	TATA-box:core promoter element around -30 of transcription start
Gorai.004G243900.1	637	641	TATA-box	core promoter element around -30 of transcription start	TATA-box:core promoter element around -30 of transcription start
Gorai.004G243900.1	638	641	TATA-box	core promoter element around -30 of transcription start	TATA-box:core promoter element around -30 of transcription start
Gorai.004G243900.1	860	865	TATA-box	core promoter element around -30 of transcription start	TATA-box:core promoter element around -30 of transcription start
Gorai.004G243900.1	861	864	TATA-box	core promoter element around -30 of transcription start	TATA-box:core promoter element around -30 of transcription start
Gorai.004G243900.1	881	886	TATA-box	core promoter element around -30 of transcription start	TATA-box:core promoter element around -30 of transcription start
Gorai.004G243900.1	882	886	TATA-box	core promoter element around -30 of transcription start	TATA-box:core promoter element around -30 of transcription start
Gorai.004G243900.1	883	886	TATA-box	core promoter element around -30 of transcription start	TATA-box:core promoter element around -30 of transcription start
Gorai.004G243900.1	920	925	TATA-box	core promoter element around -30 of transcription start	TATA-box:core promoter element around -30 of transcription start
Gorai.004G243900.1	921	926	TATA-box	core promoter element around -30 of transcription start	TATA-box:core promoter element around -30 of transcription start
Gorai.004G243900.1	922	925	TATA-box	core promoter element around -30 of transcription start	TATA-box:core promoter element around -30 of transcription start
Gorai.004G243900.1	933	938	TATA-box	core promoter element around -30 of transcription start	TATA-box:core promoter element around -30 of transcription start
Gorai.004G243900.1	934	937	TATA-box	core promoter element around -30 of transcription start	TATA-box:core promoter element around -30 of transcription start
Gorai.004G243900.1	970	981	TATA-box	core promoter element around -30 of transcription start	TATA-box:core promoter element around -30 of transcription start
Gorai.004G243900.1	972	977	TATA-box	core promoter element around -30 of transcription start	TATA-box:core promoter element around -30 of transcription start
Gorai.004G243900.1	973	978	TATA-box	core promoter element around -30 of transcription start	TATA-box:core promoter element around -30 of transcription start
Gorai.004G243900.1	974	979	TATA-box	core promoter element around -30 of transcription start	TATA-box:core promoter element around -30 of transcription start
Gorai.004G243900.1	975	980	TATA-box	core promoter element around -30 of transcription start	TATA-box:core promoter element around -30 of transcription start
Gorai.004G243900.1	976	981	TATA-box	core promoter element around -30 of transcription start	TATA-box:core promoter element around -30 of transcription start
Gorai.004G243900.1	977	982	TATA-box	core promoter element around -30 of transcription start	TATA-box:core promoter element around -30 of transcription start
Gorai.004G243900.1	978	983	TATA-box	core promoter element around -30 of transcription start	TATA-box:core promoter element around -30 of transcription start
Gorai.004G243900.1	979	984	TATA-box	core promoter element around -30 of transcription start	TATA-box:core promoter element around -30 of transcription start
Gorai.004G243900.1	980	985	TATA-box	core promoter element around -30 of transcription start	TATA-box:core promoter element around -30 of transcription start
Gorai.004G243900.1	981	986	TATA-box	core promoter element around -30 of transcription start	TATA-box:core promoter element around -30 of transcription start
Gorai.004G243900.1	982	987	TATA-box	core promoter element around -30 of transcription start	TATA-box:core promoter element around -30 of transcription start
Gorai.004G243900.1	983	988	TATA-box	core promoter element around -30 of transcription start	TATA-box:core promoter element around -30 of transcription start
Gorai.004G243900.1	984	989	TATA-box	core promoter element around -30 of transcription start	TATA-box:core promoter element around -30 of transcription start
Gorai.004G243900.1	985	990	TATA-box	core promoter element around -30 of transcription start	TATA-box:core promoter element around -30 of transcription start
Gorai.004G243900.1	986	991	TATA-box	core promoter element around -30 of transcription start	TATA-box:core promoter element around -30 of transcription start
Gorai.004G243900.1	987	992	TATA-box	core promoter element around -30 of transcription start	TATA-box:core promoter element around -30 of transcription start
Gorai.004G243900.1	988	993	TATA-box	core promoter element around -30 of transcription start	TATA-box:core promoter element around -30 of transcription start
Gorai.004G243900.1	989	992	TATA-box	core promoter element around -30 of transcription start	TATA-box:core promoter element around -30 of transcription start
Gorai.004G243900.1	1011	1017	TATA-box	core promoter element around -30 of transcription start	TATA-box:core promoter element around -30 of transcription start
Gorai.004G243900.1	1012	1017	TATA-box	core promoter element around -30 of transcription start	TATA-box:core promoter element around -30 of transcription start
Gorai.004G243900.1	1013	1017	TATA-box	core promoter element around -30 of transcription start	TATA-box:core promoter element around -30 of transcription start
Gorai.004G243900.1	1014	1017	TATA-box	core promoter element around -30 of transcription start	TATA-box:core promoter element around -30 of transcription start
Gorai.004G243900.1	1205	1211	TATA-box	core promoter element around -30 of transcription start	TATA-box:core promoter element around -30 of transcription start
Gorai.004G243900.1	1206	1211	TATA-box	core promoter element around -30 of transcription start	TATA-box:core promoter element around -30 of transcription start
Gorai.004G243900.1	1207	1211	TATA-box	core promoter element around -30 of transcription start	TATA-box:core promoter element around -30 of transcription start
Gorai.004G243900.1	1208	1211	TATA-box	core promoter element around -30 of transcription start	TATA-box:core promoter element around -30 of transcription start
Gorai.004G243900.1	1476	1481	TATA-box	core promoter element around -30 of transcription start	TATA-box:core promoter element around -30 of transcription start
Gorai.004G243900.1	1477	1480	TATA-box	core promoter element around -30 of transcription start	TATA-box:core promoter element around -30 of transcription start
Gorai.004G243900.1	1488	1493	TATA-box	core promoter element around -30 of transcription start	TATA-box:core promoter element around -30 of transcription start
Gorai.004G243900.1	1489	1495	TATA-box	core promoter element around -30 of transcription start	TATA-box:core promoter element around -30 of transcription start
Gorai.004G243900.1	1490	1495	TATA-box	core promoter element around -30 of transcription start	TATA-box:core promoter element around -30 of transcription start
Gorai.004G243900.1	1491	1496	TATA-box	core promoter element around -30 of transcription start	TATA-box:core promoter element around -30 of transcription start
Gorai.004G243900.1	1492	1495	TATA-box	core promoter element around -30 of transcription start	TATA-box:core promoter element around -30 of transcription start
Gorai.004G243900.1	1517	1522	TATA-box	core promoter element around -30 of transcription start	TATA-box:core promoter element around -30 of transcription start
Gorai.004G243900.1	1519	1522	TATA-box	core promoter element around -30 of transcription start	TATA-box:core promoter element around -30 of transcription start
Gorai.004G243900.1	1744	1749	TATA-box	core promoter element around -30 of transcription start	TATA-box:core promoter element around -30 of transcription start
Gorai.004G243900.1	1745	1750	TATA-box	core promoter element around -30 of transcription start	TATA-box:core promoter element around -30 of transcription start
Gorai.004G243900.1	1746	1751	TATA-box	core promoter element around -30 of transcription start	TATA-box:core promoter element around -30 of transcription start
Gorai.004G243900.1	1747	1750	TATA-box	core promoter element around -30 of transcription start	TATA-box:core promoter element around -30 of transcription start
Gorai.004G243900.1	1808	1811	TATA-box	core promoter element around -30 of transcription start	TATA-box:core promoter element around -30 of transcription start
Gorai.004G243900.1	1869	1875	MRE	MYB binding site involved in light responsiveness	MRE:MYB binding site involved in light responsiveness
Gorai.004G243900.1	425	430	MBS	MYB binding site involved in drought-inducibility	MBS:MYB binding site involved in drought-inducibility
Gorai.004G243900.1	485	490	MBS	MYB binding site involved in drought-inducibility	MBS:MYB binding site involved in drought-inducibility
Gorai.004G243900.1	1273	1281	TC-rich repeats	cis-acting element involved in defense and stress responsiveness	TC-rich repeats:cis-acting element involved in defense and stress responsiveness
Gorai.004G243900.1	1419	1427	TC-rich repeats	cis-acting element involved in defense and stress responsiveness	TC-rich repeats:cis-acting element involved in defense and stress responsiveness
Gorai.004G243900.1	1812	1817	G-Box	cis-acting regulatory element involved in light responsiveness	G-Box:cis-acting regulatory element involved in light responsiveness
Gorai.004G243900.1	1537	1541	TGACG-motif	cis-acting regulatory element involved in the MeJA-responsiveness	TGACG-motif:cis-acting regulatory element involved in the MeJA-responsiveness
Gorai.004G243900.1	891	900	AT-rich element	binding site of AT-rich DNA binding protein (ATBP-1)	AT-rich element:binding site of AT-rich DNA binding protein (ATBP-1)
Gorai.004G243900.1	529	534	Box 4	part of a conserved DNA module involved in light responsiveness	Box 4:part of a conserved DNA module involved in light responsiveness
Gorai.004G243900.1	590	595	Box 4	part of a conserved DNA module involved in light responsiveness	Box 4:part of a conserved DNA module involved in light responsiveness
Gorai.004G243900.1	890	895	Box 4	part of a conserved DNA module involved in light responsiveness	Box 4:part of a conserved DNA module involved in light responsiveness
Gorai.004G243900.1	1168	1173	Box 4	part of a conserved DNA module involved in light responsiveness	Box 4:part of a conserved DNA module involved in light responsiveness
Gorai.004G243900.1	1715	1720	Box 4	part of a conserved DNA module involved in light responsiveness	Box 4:part of a conserved DNA module involved in light responsiveness
Gorai.004G243900.1	1447	1452	GT1-motif	light responsive element	GT1-motif:light responsive element
Gorai.004G243900.1	90	97	AE-box	part of a module for light response	AE-box:part of a module for light response
Gorai.004G243900.1	340	348	O2-site	cis-acting regulatory element involved in zein metabolism regulation	O2-site:cis-acting regulatory element involved in zein metabolism regulation
Gorai.004G243900.1	1534	1542	O2-site	cis-acting regulatory element involved in zein metabolism regulation	O2-site:cis-acting regulatory element involved in zein metabolism regulation
Gorai.004G243900.1	1143	1147	ABRE	cis-acting element involved in the abscisic acid responsiveness	ABRE:cis-acting element involved in the abscisic acid responsiveness
Gorai.004G243900.1	1535	1539	ABRE	cis-acting element involved in the abscisic acid responsiveness	ABRE:cis-acting element involved in the abscisic acid responsiveness
Gorai.004G243900.1	1810	1818	ABRE	cis-acting element involved in the abscisic acid responsiveness	ABRE:cis-acting element involved in the abscisic acid responsiveness
Gorai.004G243900.1	1812	1816	ABRE	cis-acting element involved in the abscisic acid responsiveness	ABRE:cis-acting element involved in the abscisic acid responsiveness
Gorai.004G243900.1	1473	1481	circadian	cis-acting regulatory element involved in circadian control	circadian:cis-acting regulatory element involved in circadian control
Gorai.004G243900.1	47	51	CAAT-box	common cis-acting element in promoter and enhancer regions	CAAT-box:common cis-acting element in promoter and enhancer regions
Gorai.004G243900.1	131	135	CAAT-box	common cis-acting element in promoter and enhancer regions	CAAT-box:common cis-acting element in promoter and enhancer regions
Gorai.004G243900.1	176	180	CAAT-box	common cis-acting element in promoter and enhancer regions	CAAT-box:common cis-acting element in promoter and enhancer regions
Gorai.004G243900.1	314	318	CAAT-box	common cis-acting element in promoter and enhancer regions	CAAT-box:common cis-acting element in promoter and enhancer regions
Gorai.004G243900.1	362	366	CAAT-box	common cis-acting element in promoter and enhancer regions	CAAT-box:common cis-acting element in promoter and enhancer regions
Gorai.004G243900.1	717	721	CAAT-box	common cis-acting element in promoter and enhancer regions	CAAT-box:common cis-acting element in promoter and enhancer regions
Gorai.004G243900.1	755	759	CAAT-box	common cis-acting element in promoter and enhancer regions	CAAT-box:common cis-acting element in promoter and enhancer regions
Gorai.004G243900.1	815	819	CAAT-box	common cis-acting element in promoter and enhancer regions	CAAT-box:common cis-acting element in promoter and enhancer regions
Gorai.004G243900.1	943	947	CAAT-box	common cis-acting element in promoter and enhancer regions	CAAT-box:common cis-acting element in promoter and enhancer regions
Gorai.004G243900.1	969	973	CAAT-box	common cis-acting element in promoter and enhancer regions	CAAT-box:common cis-acting element in promoter and enhancer regions
Gorai.004G243900.1	1359	1363	CAAT-box	common cis-acting element in promoter and enhancer regions	CAAT-box:common cis-acting element in promoter and enhancer regions
Gorai.004G243900.1	1387	1391	CAAT-box	common cis-acting element in promoter and enhancer regions	CAAT-box:common cis-acting element in promoter and enhancer regions
Gorai.004G243900.1	1454	1458	CAAT-box	common cis-acting element in promoter and enhancer regions	CAAT-box:common cis-acting element in promoter and enhancer regions
Gorai.004G243900.1	1473	1477	CAAT-box	common cis-acting element in promoter and enhancer regions	CAAT-box:common cis-acting element in promoter and enhancer regions
Gorai.004G243900.1	1570	1574	CAAT-box	common cis-acting element in promoter and enhancer regions	CAAT-box:common cis-acting element in promoter and enhancer regions
Gorai.004G243900.1	1575	1579	CAAT-box	common cis-acting element in promoter and enhancer regions	CAAT-box:common cis-acting element in promoter and enhancer regions
Gorai.004G243900.1	1620	1624	CAAT-box	common cis-acting element in promoter and enhancer regions	CAAT-box:common cis-acting element in promoter and enhancer regions
Gorai.004G243900.1	1662	1666	CAAT-box	common cis-acting element in promoter and enhancer regions	CAAT-box:common cis-acting element in promoter and enhancer regions
Gorai.004G243900.1	1824	1828	CAAT-box	common cis-acting element in promoter and enhancer regions	CAAT-box:common cis-acting element in promoter and enhancer regions
Gorai.004G243900.1	1835	1839	CAAT-box	common cis-acting element in promoter and enhancer regions	CAAT-box:common cis-acting element in promoter and enhancer regions
Gorai.004G243900.1	1993	1997	CAAT-box	common cis-acting element in promoter and enhancer regions	CAAT-box:common cis-acting element in promoter and enhancer regions
Gorai.004G243900.1	1089	1097	TCA-element	cis-acting element involved in salicylic acid responsiveness	TCA-element:cis-acting element involved in salicylic acid responsiveness
Gorai.005G076000.1	1483	1491	ACE	cis-acting element involved in light responsiveness	ACE:cis-acting element involved in light responsiveness
Gorai.005G076000.1	508	516	ATCT-motif	part of a conserved DNA module involved in light responsiveness	ATCT-motif:part of a conserved DNA module involved in light responsiveness
Gorai.005G076000.1	1281	1286	G-box	cis-acting regulatory element involved in light responsiveness	G-box:cis-acting regulatory element involved in light responsiveness
Gorai.005G076000.1	1485	1490	G-box	cis-acting regulatory element involved in light responsiveness	G-box:cis-acting regulatory element involved in light responsiveness
Gorai.005G076000.1	1545	1550	ARE	cis-acting regulatory element essential for the anaerobic induction	ARE:cis-acting regulatory element essential for the anaerobic induction
Gorai.005G076000.1	51	58	RY-element	cis-acting regulatory element involved in seed-specific regulation	RY-element:cis-acting regulatory element involved in seed-specific regulation
Gorai.005G076000.1	190	197	RY-element	cis-acting regulatory element involved in seed-specific regulation	RY-element:cis-acting regulatory element involved in seed-specific regulation
Gorai.005G076000.1	194	201	RY-element	cis-acting regulatory element involved in seed-specific regulation	RY-element:cis-acting regulatory element involved in seed-specific regulation
Gorai.005G076000.1	39	43	TATA-box	core promoter element around -30 of transcription start	TATA-box:core promoter element around -30 of transcription start
Gorai.005G076000.1	40	43	TATA-box	core promoter element around -30 of transcription start	TATA-box:core promoter element around -30 of transcription start
Gorai.005G076000.1	338	343	TATA-box	core promoter element around -30 of transcription start	TATA-box:core promoter element around -30 of transcription start
Gorai.005G076000.1	339	343	TATA-box	core promoter element around -30 of transcription start	TATA-box:core promoter element around -30 of transcription start
Gorai.005G076000.1	340	343	TATA-box	core promoter element around -30 of transcription start	TATA-box:core promoter element around -30 of transcription start
Gorai.005G076000.1	694	699	TATA-box	core promoter element around -30 of transcription start	TATA-box:core promoter element around -30 of transcription start
Gorai.005G076000.1	695	698	TATA-box	core promoter element around -30 of transcription start	TATA-box:core promoter element around -30 of transcription start
Gorai.005G076000.1	713	718	TATA-box	core promoter element around -30 of transcription start	TATA-box:core promoter element around -30 of transcription start
Gorai.005G076000.1	715	718	TATA-box	core promoter element around -30 of transcription start	TATA-box:core promoter element around -30 of transcription start
Gorai.005G076000.1	743	748	TATA-box	core promoter element around -30 of transcription start	TATA-box:core promoter element around -30 of transcription start
Gorai.005G076000.1	745	748	TATA-box	core promoter element around -30 of transcription start	TATA-box:core promoter element around -30 of transcription start
Gorai.005G076000.1	949	955	TATA-box	core promoter element around -30 of transcription start	TATA-box:core promoter element around -30 of transcription start
Gorai.005G076000.1	952	957	TATA-box	core promoter element around -30 of transcription start	TATA-box:core promoter element around -30 of transcription start
Gorai.005G076000.1	954	957	TATA-box	core promoter element around -30 of transcription start	TATA-box:core promoter element around -30 of transcription start
Gorai.005G076000.1	1162	1165	TATA-box	core promoter element around -30 of transcription start	TATA-box:core promoter element around -30 of transcription start
Gorai.005G076000.1	1407	1414	TATA-box	core promoter element around -30 of transcription start	TATA-box:core promoter element around -30 of transcription start
Gorai.005G076000.1	1705	1710	TATA-box	core promoter element around -30 of transcription start	TATA-box:core promoter element around -30 of transcription start
Gorai.005G076000.1	1706	1710	TATA-box	core promoter element around -30 of transcription start	TATA-box:core promoter element around -30 of transcription start
Gorai.005G076000.1	1707	1710	TATA-box	core promoter element around -30 of transcription start	TATA-box:core promoter element around -30 of transcription start
Gorai.005G076000.1	1790	1794	TATA-box	core promoter element around -30 of transcription start	TATA-box:core promoter element around -30 of transcription start
Gorai.005G076000.1	1791	1794	TATA-box	core promoter element around -30 of transcription start	TATA-box:core promoter element around -30 of transcription start
Gorai.005G076000.1	1936	1941	TATA-box	core promoter element around -30 of transcription start	TATA-box:core promoter element around -30 of transcription start
Gorai.005G076000.1	1938	1941	TATA-box	core promoter element around -30 of transcription start	TATA-box:core promoter element around -30 of transcription start
Gorai.005G076000.1	1943	1948	TATA-box	core promoter element around -30 of transcription start	TATA-box:core promoter element around -30 of transcription start
Gorai.005G076000.1	1944	1949	TATA-box	core promoter element around -30 of transcription start	TATA-box:core promoter element around -30 of transcription start
Gorai.005G076000.1	1945	1950	TATA-box	core promoter element around -30 of transcription start	TATA-box:core promoter element around -30 of transcription start
Gorai.005G076000.1	1946	1951	TATA-box	core promoter element around -30 of transcription start	TATA-box:core promoter element around -30 of transcription start
Gorai.005G076000.1	1947	1952	TATA-box	core promoter element around -30 of transcription start	TATA-box:core promoter element around -30 of transcription start
Gorai.005G076000.1	1948	1953	TATA-box	core promoter element around -30 of transcription start	TATA-box:core promoter element around -30 of transcription start
Gorai.005G076000.1	1949	1954	TATA-box	core promoter element around -30 of transcription start	TATA-box:core promoter element around -30 of transcription start
Gorai.005G076000.1	1950	1955	TATA-box	core promoter element around -30 of transcription start	TATA-box:core promoter element around -30 of transcription start
Gorai.005G076000.1	1951	1956	TATA-box	core promoter element around -30 of transcription start	TATA-box:core promoter element around -30 of transcription start
Gorai.005G076000.1	1952	1957	TATA-box	core promoter element around -30 of transcription start	TATA-box:core promoter element around -30 of transcription start
Gorai.005G076000.1	1953	1958	TATA-box	core promoter element around -30 of transcription start	TATA-box:core promoter element around -30 of transcription start
Gorai.005G076000.1	1954	1959	TATA-box	core promoter element around -30 of transcription start	TATA-box:core promoter element around -30 of transcription start
Gorai.005G076000.1	1955	1960	TATA-box	core promoter element around -30 of transcription start	TATA-box:core promoter element around -30 of transcription start
Gorai.005G076000.1	1956	1961	TATA-box	core promoter element around -30 of transcription start	TATA-box:core promoter element around -30 of transcription start
Gorai.005G076000.1	1957	1962	TATA-box	core promoter element around -30 of transcription start	TATA-box:core promoter element around -30 of transcription start
Gorai.005G076000.1	1958	1963	TATA-box	core promoter element around -30 of transcription start	TATA-box:core promoter element around -30 of transcription start
Gorai.005G076000.1	1959	1964	TATA-box	core promoter element around -30 of transcription start	TATA-box:core promoter element around -30 of transcription start
Gorai.005G076000.1	1960	1965	TATA-box	core promoter element around -30 of transcription start	TATA-box:core promoter element around -30 of transcription start
Gorai.005G076000.1	1961	1966	TATA-box	core promoter element around -30 of transcription start	TATA-box:core promoter element around -30 of transcription start
Gorai.005G076000.1	1962	1967	TATA-box	core promoter element around -30 of transcription start	TATA-box:core promoter element around -30 of transcription start
Gorai.005G076000.1	1963	1968	TATA-box	core promoter element around -30 of transcription start	TATA-box:core promoter element around -30 of transcription start
Gorai.005G076000.1	1964	1969	TATA-box	core promoter element around -30 of transcription start	TATA-box:core promoter element around -30 of transcription start
Gorai.005G076000.1	1965	1970	TATA-box	core promoter element around -30 of transcription start	TATA-box:core promoter element around -30 of transcription start
Gorai.005G076000.1	1966	1971	TATA-box	core promoter element around -30 of transcription start	TATA-box:core promoter element around -30 of transcription start
Gorai.005G076000.1	1967	1972	TATA-box	core promoter element around -30 of transcription start	TATA-box:core promoter element around -30 of transcription start
Gorai.005G076000.1	1968	1973	TATA-box	core promoter element around -30 of transcription start	TATA-box:core promoter element around -30 of transcription start
Gorai.005G076000.1	1969	1974	TATA-box	core promoter element around -30 of transcription start	TATA-box:core promoter element around -30 of transcription start
Gorai.005G076000.1	1970	1973	TATA-box	core promoter element around -30 of transcription start	TATA-box:core promoter element around -30 of transcription start
Gorai.005G076000.1	1348	1353	MBS	MYB binding site involved in drought-inducibility	MBS:MYB binding site involved in drought-inducibility
Gorai.005G076000.1	2000	2005	MBS	MYB binding site involved in drought-inducibility	MBS:MYB binding site involved in drought-inducibility
Gorai.005G076000.1	1290	1298	Box II	part of a light responsive element	Box II:part of a light responsive element
Gorai.005G076000.1	1822	1828	MRE	MYB binding site involved in light responsiveness	MRE:MYB binding site involved in light responsiveness
Gorai.005G076000.1	284	289	TCT-motif	part of a light responsive element	TCT-motif:part of a light responsive element
Gorai.005G076000.1	1563	1572	AT-rich element	binding site of AT-rich DNA binding protein (ATBP-1)	AT-rich element:binding site of AT-rich DNA binding protein (ATBP-1)
Gorai.005G076000.1	809	815	GARE-motif	gibberellin-responsive element	GARE-motif:gibberellin-responsive element
Gorai.005G076000.1	1292	1297	G-Box	cis-acting regulatory element involved in light responsiveness	G-Box:cis-acting regulatory element involved in light responsiveness
Gorai.005G076000.1	1993	2001	I-box	part of a light responsive element	I-box:part of a light responsive element
Gorai.005G076000.1	1756	1761	GT1-motif	light responsive element	GT1-motif:light responsive element
Gorai.005G076000.1	130	137	AE-box	part of a module for light response	AE-box:part of a module for light response
Gorai.005G076000.1	756	761	Box 4	part of a conserved DNA module involved in light responsiveness	Box 4:part of a conserved DNA module involved in light responsiveness
Gorai.005G076000.1	1293	1297	ABRE	cis-acting element involved in the abscisic acid responsiveness	ABRE:cis-acting element involved in the abscisic acid responsiveness
Gorai.005G076000.1	1485	1489	ABRE	cis-acting element involved in the abscisic acid responsiveness	ABRE:cis-acting element involved in the abscisic acid responsiveness
Gorai.005G076000.1	207	213	TCCC-motif	part of a light responsive element	TCCC-motif:part of a light responsive element
Gorai.005G076000.1	91	95	CAAT-box	common cis-acting element in promoter and enhancer regions	CAAT-box:common cis-acting element in promoter and enhancer regions
Gorai.005G076000.1	179	183	CAAT-box	common cis-acting element in promoter and enhancer regions	CAAT-box:common cis-acting element in promoter and enhancer regions
Gorai.005G076000.1	381	385	CAAT-box	common cis-acting element in promoter and enhancer regions	CAAT-box:common cis-acting element in promoter and enhancer regions
Gorai.005G076000.1	393	397	CAAT-box	common cis-acting element in promoter and enhancer regions	CAAT-box:common cis-acting element in promoter and enhancer regions
Gorai.005G076000.1	489	493	CAAT-box	common cis-acting element in promoter and enhancer regions	CAAT-box:common cis-acting element in promoter and enhancer regions
Gorai.005G076000.1	680	684	CAAT-box	common cis-acting element in promoter and enhancer regions	CAAT-box:common cis-acting element in promoter and enhancer regions
Gorai.005G076000.1	710	714	CAAT-box	common cis-acting element in promoter and enhancer regions	CAAT-box:common cis-acting element in promoter and enhancer regions
Gorai.005G076000.1	740	744	CAAT-box	common cis-acting element in promoter and enhancer regions	CAAT-box:common cis-acting element in promoter and enhancer regions
Gorai.005G076000.1	856	860	CAAT-box	common cis-acting element in promoter and enhancer regions	CAAT-box:common cis-acting element in promoter and enhancer regions
Gorai.005G076000.1	929	933	CAAT-box	common cis-acting element in promoter and enhancer regions	CAAT-box:common cis-acting element in promoter and enhancer regions
Gorai.005G076000.1	934	938	CAAT-box	common cis-acting element in promoter and enhancer regions	CAAT-box:common cis-acting element in promoter and enhancer regions
Gorai.005G076000.1	1056	1060	CAAT-box	common cis-acting element in promoter and enhancer regions	CAAT-box:common cis-acting element in promoter and enhancer regions
Gorai.005G076000.1	1201	1205	CAAT-box	common cis-acting element in promoter and enhancer regions	CAAT-box:common cis-acting element in promoter and enhancer regions
Gorai.005G076000.1	1305	1309	CAAT-box	common cis-acting element in promoter and enhancer regions	CAAT-box:common cis-acting element in promoter and enhancer regions
Gorai.005G076000.1	1395	1399	CAAT-box	common cis-acting element in promoter and enhancer regions	CAAT-box:common cis-acting element in promoter and enhancer regions
Gorai.005G076000.1	1443	1447	CAAT-box	common cis-acting element in promoter and enhancer regions	CAAT-box:common cis-acting element in promoter and enhancer regions
Gorai.005G076000.1	1612	1616	CAAT-box	common cis-acting element in promoter and enhancer regions	CAAT-box:common cis-acting element in promoter and enhancer regions
Gorai.005G076000.1	1667	1671	CAAT-box	common cis-acting element in promoter and enhancer regions	CAAT-box:common cis-acting element in promoter and enhancer regions
Gorai.005G076000.1	1876	1880	CAAT-box	common cis-acting element in promoter and enhancer regions	CAAT-box:common cis-acting element in promoter and enhancer regions
Gorai.005G076000.1	1908	1912	CAAT-box	common cis-acting element in promoter and enhancer regions	CAAT-box:common cis-acting element in promoter and enhancer regions
Gorai.006G256300.1	730	735	GT1-motif	light responsive element	GT1-motif:light responsive element
Gorai.006G256300.1	200	205	Box 4	part of a conserved DNA module involved in light responsiveness	Box 4:part of a conserved DNA module involved in light responsiveness
Gorai.006G256300.1	654	659	Box 4	part of a conserved DNA module involved in light responsiveness	Box 4:part of a conserved DNA module involved in light responsiveness
Gorai.006G256300.1	744	749	Box 4	part of a conserved DNA module involved in light responsiveness	Box 4:part of a conserved DNA module involved in light responsiveness
Gorai.006G256300.1	957	962	Box 4	part of a conserved DNA module involved in light responsiveness	Box 4:part of a conserved DNA module involved in light responsiveness
Gorai.006G256300.1	1098	1103	Box 4	part of a conserved DNA module involved in light responsiveness	Box 4:part of a conserved DNA module involved in light responsiveness
Gorai.006G256300.1	1649	1654	Box 4	part of a conserved DNA module involved in light responsiveness	Box 4:part of a conserved DNA module involved in light responsiveness
Gorai.006G256300.1	1236	1244	I-box	part of a light responsive element	I-box:part of a light responsive element
Gorai.006G256300.1	190	195	G-Box	cis-acting regulatory element involved in light responsiveness	G-Box:cis-acting regulatory element involved in light responsiveness
Gorai.006G256300.1	296	301	G-Box	cis-acting regulatory element involved in light responsiveness	G-Box:cis-acting regulatory element involved in light responsiveness
Gorai.006G256300.1	284	288	TGACG-motif	cis-acting regulatory element involved in the MeJA-responsiveness	TGACG-motif:cis-acting regulatory element involved in the MeJA-responsiveness
Gorai.006G256300.1	975	979	TGACG-motif	cis-acting regulatory element involved in the MeJA-responsiveness	TGACG-motif:cis-acting regulatory element involved in the MeJA-responsiveness
Gorai.006G256300.1	1626	1630	TGACG-motif	cis-acting regulatory element involved in the MeJA-responsiveness	TGACG-motif:cis-acting regulatory element involved in the MeJA-responsiveness
Gorai.006G256300.1	375	379	CAAT-box	common cis-acting element in promoter and enhancer regions	CAAT-box:common cis-acting element in promoter and enhancer regions
Gorai.006G256300.1	431	435	CAAT-box	common cis-acting element in promoter and enhancer regions	CAAT-box:common cis-acting element in promoter and enhancer regions
Gorai.006G256300.1	697	701	CAAT-box	common cis-acting element in promoter and enhancer regions	CAAT-box:common cis-acting element in promoter and enhancer regions
Gorai.006G256300.1	793	797	CAAT-box	common cis-acting element in promoter and enhancer regions	CAAT-box:common cis-acting element in promoter and enhancer regions
Gorai.006G256300.1	890	894	CAAT-box	common cis-acting element in promoter and enhancer regions	CAAT-box:common cis-acting element in promoter and enhancer regions
Gorai.006G256300.1	970	974	CAAT-box	common cis-acting element in promoter and enhancer regions	CAAT-box:common cis-acting element in promoter and enhancer regions
Gorai.006G256300.1	1028	1032	CAAT-box	common cis-acting element in promoter and enhancer regions	CAAT-box:common cis-acting element in promoter and enhancer regions
Gorai.006G256300.1	1137	1141	CAAT-box	common cis-acting element in promoter and enhancer regions	CAAT-box:common cis-acting element in promoter and enhancer regions
Gorai.006G256300.1	1196	1200	CAAT-box	common cis-acting element in promoter and enhancer regions	CAAT-box:common cis-acting element in promoter and enhancer regions
Gorai.006G256300.1	1382	1386	CAAT-box	common cis-acting element in promoter and enhancer regions	CAAT-box:common cis-acting element in promoter and enhancer regions
Gorai.006G256300.1	1430	1434	CAAT-box	common cis-acting element in promoter and enhancer regions	CAAT-box:common cis-acting element in promoter and enhancer regions
Gorai.006G256300.1	1539	1543	CAAT-box	common cis-acting element in promoter and enhancer regions	CAAT-box:common cis-acting element in promoter and enhancer regions
Gorai.006G256300.1	1560	1564	CAAT-box	common cis-acting element in promoter and enhancer regions	CAAT-box:common cis-acting element in promoter and enhancer regions
Gorai.006G256300.1	1629	1633	CAAT-box	common cis-acting element in promoter and enhancer regions	CAAT-box:common cis-acting element in promoter and enhancer regions
Gorai.006G256300.1	1639	1643	CAAT-box	common cis-acting element in promoter and enhancer regions	CAAT-box:common cis-acting element in promoter and enhancer regions
Gorai.006G256300.1	1468	1476	TCA-element	cis-acting element involved in salicylic acid responsiveness	TCA-element:cis-acting element involved in salicylic acid responsiveness
Gorai.006G256300.1	1805	1813	TCA-element	cis-acting element involved in salicylic acid responsiveness	TCA-element:cis-acting element involved in salicylic acid responsiveness
Gorai.006G256300.1	272	279	chs-CMA1a	part of a light responsive element	chs-CMA1a:part of a light responsive element
Gorai.006G256300.1	282	290	O2-site	cis-acting regulatory element involved in zein metabolism regulation	O2-site:cis-acting regulatory element involved in zein metabolism regulation
Gorai.006G256300.1	904	911	O2-site	cis-acting regulatory element involved in zein metabolism regulation	O2-site:cis-acting regulatory element involved in zein metabolism regulation
Gorai.006G256300.1	1628	1635	O2-site	cis-acting regulatory element involved in zein metabolism regulation	O2-site:cis-acting regulatory element involved in zein metabolism regulation
Gorai.006G256300.1	190	194	ABRE	cis-acting element involved in the abscisic acid responsiveness	ABRE:cis-acting element involved in the abscisic acid responsiveness
Gorai.006G256300.1	286	290	ABRE	cis-acting element involved in the abscisic acid responsiveness	ABRE:cis-acting element involved in the abscisic acid responsiveness
Gorai.006G256300.1	296	301	ABRE	cis-acting element involved in the abscisic acid responsiveness	ABRE:cis-acting element involved in the abscisic acid responsiveness
Gorai.006G256300.1	297	301	ABRE	cis-acting element involved in the abscisic acid responsiveness	ABRE:cis-acting element involved in the abscisic acid responsiveness
Gorai.006G256300.1	284	288	CGTCA-motif	cis-acting regulatory element involved in the MeJA-responsiveness	CGTCA-motif:cis-acting regulatory element involved in the MeJA-responsiveness
Gorai.006G256300.1	975	979	CGTCA-motif	cis-acting regulatory element involved in the MeJA-responsiveness	CGTCA-motif:cis-acting regulatory element involved in the MeJA-responsiveness
Gorai.006G256300.1	1626	1630	CGTCA-motif	cis-acting regulatory element involved in the MeJA-responsiveness	CGTCA-motif:cis-acting regulatory element involved in the MeJA-responsiveness
Gorai.006G256300.1	285	290	G-box	cis-acting regulatory element involved in light responsiveness	G-box:cis-acting regulatory element involved in light responsiveness
Gorai.006G256300.1	296	301	G-box	cis-acting regulatory element involved in light responsiveness	G-box:cis-acting regulatory element involved in light responsiveness
Gorai.006G256300.1	607	612	ARE	cis-acting regulatory element essential for the anaerobic induction	ARE:cis-acting regulatory element essential for the anaerobic induction
Gorai.006G256300.1	1952	1957	ARE	cis-acting regulatory element essential for the anaerobic induction	ARE:cis-acting regulatory element essential for the anaerobic induction
Gorai.006G256300.1	750	758	GATA-motif	part of a light responsive element	GATA-motif:part of a light responsive element
Gorai.006G256300.1	1234	1242	GATA-motif	part of a light responsive element	GATA-motif:part of a light responsive element
Gorai.006G256300.1	1781	1787	GATA-motif	part of a light responsive element	GATA-motif:part of a light responsive element
Gorai.006G256300.1	436	448	AT1-motif	part of a light responsive module	AT1-motif:part of a light responsive module
Gorai.006G256300.1	627	639	AT1-motif	part of a light responsive module	AT1-motif:part of a light responsive module
Gorai.006G256300.1	461	467	MRE	MYB binding site involved in light responsiveness	MRE:MYB binding site involved in light responsiveness
Gorai.006G256300.1	1052	1057	MBS	MYB binding site involved in drought-inducibility	MBS:MYB binding site involved in drought-inducibility
Gorai.006G256300.1	1789	1794	MBS	MYB binding site involved in drought-inducibility	MBS:MYB binding site involved in drought-inducibility
Gorai.006G256300.1	21	27	TATA-box	core promoter element around -30 of transcription start	TATA-box:core promoter element around -30 of transcription start
Gorai.006G256300.1	154	160	TATA-box	core promoter element around -30 of transcription start	TATA-box:core promoter element around -30 of transcription start
Gorai.006G256300.1	155	160	TATA-box	core promoter element around -30 of transcription start	TATA-box:core promoter element around -30 of transcription start
Gorai.006G256300.1	156	160	TATA-box	core promoter element around -30 of transcription start	TATA-box:core promoter element around -30 of transcription start
Gorai.006G256300.1	157	160	TATA-box	core promoter element around -30 of transcription start	TATA-box:core promoter element around -30 of transcription start
Gorai.006G256300.1	163	168	TATA-box	core promoter element around -30 of transcription start	TATA-box:core promoter element around -30 of transcription start
Gorai.006G256300.1	164	168	TATA-box	core promoter element around -30 of transcription start	TATA-box:core promoter element around -30 of transcription start
Gorai.006G256300.1	165	168	TATA-box	core promoter element around -30 of transcription start	TATA-box:core promoter element around -30 of transcription start
Gorai.006G256300.1	235	242	TATA-box	core promoter element around -30 of transcription start	TATA-box:core promoter element around -30 of transcription start
Gorai.006G256300.1	311	316	TATA-box	core promoter element around -30 of transcription start	TATA-box:core promoter element around -30 of transcription start
Gorai.006G256300.1	312	315	TATA-box	core promoter element around -30 of transcription start	TATA-box:core promoter element around -30 of transcription start
Gorai.006G256300.1	401	412	TATA-box	core promoter element around -30 of transcription start	TATA-box:core promoter element around -30 of transcription start
Gorai.006G256300.1	403	408	TATA-box	core promoter element around -30 of transcription start	TATA-box:core promoter element around -30 of transcription start
Gorai.006G256300.1	404	407	TATA-box	core promoter element around -30 of transcription start	TATA-box:core promoter element around -30 of transcription start
Gorai.006G256300.1	409	415	TATA-box	core promoter element around -30 of transcription start	TATA-box:core promoter element around -30 of transcription start
Gorai.006G256300.1	410	415	TATA-box	core promoter element around -30 of transcription start	TATA-box:core promoter element around -30 of transcription start
Gorai.006G256300.1	411	415	TATA-box	core promoter element around -30 of transcription start	TATA-box:core promoter element around -30 of transcription start
Gorai.006G256300.1	412	415	TATA-box	core promoter element around -30 of transcription start	TATA-box:core promoter element around -30 of transcription start
Gorai.006G256300.1	418	425	TATA-box	core promoter element around -30 of transcription start	TATA-box:core promoter element around -30 of transcription start
Gorai.006G256300.1	441	447	TATA-box	core promoter element around -30 of transcription start	TATA-box:core promoter element around -30 of transcription start
Gorai.006G256300.1	442	447	TATA-box	core promoter element around -30 of transcription start	TATA-box:core promoter element around -30 of transcription start
Gorai.006G256300.1	443	447	TATA-box	core promoter element around -30 of transcription start	TATA-box:core promoter element around -30 of transcription start
Gorai.006G256300.1	444	447	TATA-box	core promoter element around -30 of transcription start	TATA-box:core promoter element around -30 of transcription start
Gorai.006G256300.1	469	474	TATA-box	core promoter element around -30 of transcription start	TATA-box:core promoter element around -30 of transcription start
Gorai.006G256300.1	470	476	TATA-box	core promoter element around -30 of transcription start	TATA-box:core promoter element around -30 of transcription start
Gorai.006G256300.1	471	476	TATA-box	core promoter element around -30 of transcription start	TATA-box:core promoter element around -30 of transcription start
Gorai.006G256300.1	472	477	TATA-box	core promoter element around -30 of transcription start	TATA-box:core promoter element around -30 of transcription start
Gorai.006G256300.1	473	478	TATA-box	core promoter element around -30 of transcription start	TATA-box:core promoter element around -30 of transcription start
Gorai.006G256300.1	474	479	TATA-box	core promoter element around -30 of transcription start	TATA-box:core promoter element around -30 of transcription start
Gorai.006G256300.1	475	480	TATA-box	core promoter element around -30 of transcription start	TATA-box:core promoter element around -30 of transcription start
Gorai.006G256300.1	476	481	TATA-box	core promoter element around -30 of transcription start	TATA-box:core promoter element around -30 of transcription start
Gorai.006G256300.1	477	482	TATA-box	core promoter element around -30 of transcription start	TATA-box:core promoter element around -30 of transcription start
Gorai.006G256300.1	478	483	TATA-box	core promoter element around -30 of transcription start	TATA-box:core promoter element around -30 of transcription start
Gorai.006G256300.1	479	484	TATA-box	core promoter element around -30 of transcription start	TATA-box:core promoter element around -30 of transcription start
Gorai.006G256300.1	480	485	TATA-box	core promoter element around -30 of transcription start	TATA-box:core promoter element around -30 of transcription start
Gorai.006G256300.1	481	484	TATA-box	core promoter element around -30 of transcription start	TATA-box:core promoter element around -30 of transcription start
Gorai.006G256300.1	636	643	TATA-box	core promoter element around -30 of transcription start	TATA-box:core promoter element around -30 of transcription start
Gorai.006G256300.1	658	663	TATA-box	core promoter element around -30 of transcription start	TATA-box:core promoter element around -30 of transcription start
Gorai.006G256300.1	659	664	TATA-box	core promoter element around -30 of transcription start	TATA-box:core promoter element around -30 of transcription start
Gorai.006G256300.1	660	665	TATA-box	core promoter element around -30 of transcription start	TATA-box:core promoter element around -30 of transcription start
Gorai.006G256300.1	661	666	TATA-box	core promoter element around -30 of transcription start	TATA-box:core promoter element around -30 of transcription start
Gorai.006G256300.1	662	667	TATA-box	core promoter element around -30 of transcription start	TATA-box:core promoter element around -30 of transcription start
Gorai.006G256300.1	663	666	TATA-box	core promoter element around -30 of transcription start	TATA-box:core promoter element around -30 of transcription start
Gorai.006G256300.1	684	689	TATA-box	core promoter element around -30 of transcription start	TATA-box:core promoter element around -30 of transcription start
Gorai.006G256300.1	685	688	TATA-box	core promoter element around -30 of transcription start	TATA-box:core promoter element around -30 of transcription start
Gorai.006G256300.1	689	694	TATA-box	core promoter element around -30 of transcription start	TATA-box:core promoter element around -30 of transcription start
Gorai.006G256300.1	690	693	TATA-box	core promoter element around -30 of transcription start	TATA-box:core promoter element around -30 of transcription start
Gorai.006G256300.1	709	717	TATA-box	core promoter element around -30 of transcription start	TATA-box:core promoter element around -30 of transcription start
Gorai.006G256300.1	710	716	TATA-box	core promoter element around -30 of transcription start	TATA-box:core promoter element around -30 of transcription start
Gorai.006G256300.1	711	716	TATA-box	core promoter element around -30 of transcription start	TATA-box:core promoter element around -30 of transcription start
Gorai.006G256300.1	712	718	TATA-box	core promoter element around -30 of transcription start	TATA-box:core promoter element around -30 of transcription start
Gorai.006G256300.1	713	718	TATA-box	core promoter element around -30 of transcription start	TATA-box:core promoter element around -30 of transcription start
Gorai.006G256300.1	714	719	TATA-box	core promoter element around -30 of transcription start	TATA-box:core promoter element around -30 of transcription start
Gorai.006G256300.1	715	718	TATA-box	core promoter element around -30 of transcription start	TATA-box:core promoter element around -30 of transcription start
Gorai.006G256300.1	720	725	TATA-box	core promoter element around -30 of transcription start	TATA-box:core promoter element around -30 of transcription start
Gorai.006G256300.1	721	724	TATA-box	core promoter element around -30 of transcription start	TATA-box:core promoter element around -30 of transcription start
Gorai.006G256300.1	752	756	TATA-box	core promoter element around -30 of transcription start	TATA-box:core promoter element around -30 of transcription start
Gorai.006G256300.1	753	756	TATA-box	core promoter element around -30 of transcription start	TATA-box:core promoter element around -30 of transcription start
Gorai.006G256300.1	914	919	TATA-box	core promoter element around -30 of transcription start	TATA-box:core promoter element around -30 of transcription start
Gorai.006G256300.1	915	918	TATA-box	core promoter element around -30 of transcription start	TATA-box:core promoter element around -30 of transcription start
Gorai.006G256300.1	943	949	TATA-box	core promoter element around -30 of transcription start	TATA-box:core promoter element around -30 of transcription start
Gorai.006G256300.1	944	949	TATA-box	core promoter element around -30 of transcription start	TATA-box:core promoter element around -30 of transcription start
Gorai.006G256300.1	945	951	TATA-box	core promoter element around -30 of transcription start	TATA-box:core promoter element around -30 of transcription start
Gorai.006G256300.1	946	951	TATA-box	core promoter element around -30 of transcription start	TATA-box:core promoter element around -30 of transcription start
Gorai.006G256300.1	947	952	TATA-box	core promoter element around -30 of transcription start	TATA-box:core promoter element around -30 of transcription start
Gorai.006G256300.1	948	953	TATA-box	core promoter element around -30 of transcription start	TATA-box:core promoter element around -30 of transcription start
Gorai.006G256300.1	949	954	TATA-box	core promoter element around -30 of transcription start	TATA-box:core promoter element around -30 of transcription start
Gorai.006G256300.1	950	953	TATA-box	core promoter element around -30 of transcription start	TATA-box:core promoter element around -30 of transcription start
Gorai.006G256300.1	1006	1009	TATA-box	core promoter element around -30 of transcription start	TATA-box:core promoter element around -30 of transcription start
Gorai.006G256300.1	1067	1070	TATA-box	core promoter element around -30 of transcription start	TATA-box:core promoter element around -30 of transcription start
Gorai.006G256300.1	1145	1150	TATA-box	core promoter element around -30 of transcription start	TATA-box:core promoter element around -30 of transcription start
Gorai.006G256300.1	1146	1150	TATA-box	core promoter element around -30 of transcription start	TATA-box:core promoter element around -30 of transcription start
Gorai.006G256300.1	1147	1150	TATA-box	core promoter element around -30 of transcription start	TATA-box:core promoter element around -30 of transcription start
Gorai.006G256300.1	1237	1240	TATA-box	core promoter element around -30 of transcription start	TATA-box:core promoter element around -30 of transcription start
Gorai.006G256300.1	1256	1260	TATA-box	core promoter element around -30 of transcription start	TATA-box:core promoter element around -30 of transcription start
Gorai.006G256300.1	1257	1260	TATA-box	core promoter element around -30 of transcription start	TATA-box:core promoter element around -30 of transcription start
Gorai.006G256300.1	1338	1344	TATA-box	core promoter element around -30 of transcription start	TATA-box:core promoter element around -30 of transcription start
Gorai.006G256300.1	1581	1584	TATA-box	core promoter element around -30 of transcription start	TATA-box:core promoter element around -30 of transcription start
Gorai.006G256300.1	1585	1592	TATA-box	core promoter element around -30 of transcription start	TATA-box:core promoter element around -30 of transcription start
Gorai.006G256300.1	1588	1592	TATA-box	core promoter element around -30 of transcription start	TATA-box:core promoter element around -30 of transcription start
Gorai.006G256300.1	1589	1592	TATA-box	core promoter element around -30 of transcription start	TATA-box:core promoter element around -30 of transcription start
Gorai.006G256300.1	1685	1693	TATA-box	core promoter element around -30 of transcription start	TATA-box:core promoter element around -30 of transcription start
Gorai.006G256300.1	1687	1694	TATA-box	core promoter element around -30 of transcription start	TATA-box:core promoter element around -30 of transcription start
Gorai.006G256300.1	1852	1858	TATA-box	core promoter element around -30 of transcription start	TATA-box:core promoter element around -30 of transcription start
Gorai.006G256300.1	1919	1924	TATA-box	core promoter element around -30 of transcription start	TATA-box:core promoter element around -30 of transcription start
Gorai.006G256300.1	1920	1924	TATA-box	core promoter element around -30 of transcription start	TATA-box:core promoter element around -30 of transcription start
Gorai.006G256300.1	1921	1924	TATA-box	core promoter element around -30 of transcription start	TATA-box:core promoter element around -30 of transcription start
Gorai.006G256300.1	1934	1941	TATA-box	core promoter element around -30 of transcription start	TATA-box:core promoter element around -30 of transcription start
Gorai.007G079000.1	281	284	TATA-box	core promoter element around -30 of transcription start	TATA-box:core promoter element around -30 of transcription start
Gorai.007G079000.1	356	363	TATA-box	core promoter element around -30 of transcription start	TATA-box:core promoter element around -30 of transcription start
Gorai.007G079000.1	357	363	TATA-box	core promoter element around -30 of transcription start	TATA-box:core promoter element around -30 of transcription start
Gorai.007G079000.1	358	363	TATA-box	core promoter element around -30 of transcription start	TATA-box:core promoter element around -30 of transcription start
Gorai.007G079000.1	359	363	TATA-box	core promoter element around -30 of transcription start	TATA-box:core promoter element around -30 of transcription start
Gorai.007G079000.1	360	363	TATA-box	core promoter element around -30 of transcription start	TATA-box:core promoter element around -30 of transcription start
Gorai.007G079000.1	394	397	TATA-box	core promoter element around -30 of transcription start	TATA-box:core promoter element around -30 of transcription start
Gorai.007G079000.1	607	612	TATA-box	core promoter element around -30 of transcription start	TATA-box:core promoter element around -30 of transcription start
Gorai.007G079000.1	609	612	TATA-box	core promoter element around -30 of transcription start	TATA-box:core promoter element around -30 of transcription start
Gorai.007G079000.1	732	737	TATA-box	core promoter element around -30 of transcription start	TATA-box:core promoter element around -30 of transcription start
Gorai.007G079000.1	733	737	TATA-box	core promoter element around -30 of transcription start	TATA-box:core promoter element around -30 of transcription start
Gorai.007G079000.1	734	737	TATA-box	core promoter element around -30 of transcription start	TATA-box:core promoter element around -30 of transcription start
Gorai.007G079000.1	930	934	TATA-box	core promoter element around -30 of transcription start	TATA-box:core promoter element around -30 of transcription start
Gorai.007G079000.1	931	934	TATA-box	core promoter element around -30 of transcription start	TATA-box:core promoter element around -30 of transcription start
Gorai.007G079000.1	1093	1101	TATA-box	core promoter element around -30 of transcription start	TATA-box:core promoter element around -30 of transcription start
Gorai.007G079000.1	1241	1244	TATA-box	core promoter element around -30 of transcription start	TATA-box:core promoter element around -30 of transcription start
Gorai.007G079000.1	1569	1572	TATA-box	core promoter element around -30 of transcription start	TATA-box:core promoter element around -30 of transcription start
Gorai.007G079000.1	1611	1616	TATA-box	core promoter element around -30 of transcription start	TATA-box:core promoter element around -30 of transcription start
Gorai.007G079000.1	1612	1616	TATA-box	core promoter element around -30 of transcription start	TATA-box:core promoter element around -30 of transcription start
Gorai.007G079000.1	1613	1616	TATA-box	core promoter element around -30 of transcription start	TATA-box:core promoter element around -30 of transcription start
Gorai.007G079000.1	1657	1662	TATA-box	core promoter element around -30 of transcription start	TATA-box:core promoter element around -30 of transcription start
Gorai.007G079000.1	1658	1661	TATA-box	core promoter element around -30 of transcription start	TATA-box:core promoter element around -30 of transcription start
Gorai.007G079000.1	1781	1784	TATA-box	core promoter element around -30 of transcription start	TATA-box:core promoter element around -30 of transcription start
Gorai.007G079000.1	1871	1874	TATA-box	core promoter element around -30 of transcription start	TATA-box:core promoter element around -30 of transcription start
Gorai.007G079000.1	1952	1960	TATA-box	core promoter element around -30 of transcription start	TATA-box:core promoter element around -30 of transcription start
Gorai.007G079000.1	1954	1961	TATA-box	core promoter element around -30 of transcription start	TATA-box:core promoter element around -30 of transcription start
Gorai.007G079000.1	286	291	MBS	MYB binding site involved in drought-inducibility	MBS:MYB binding site involved in drought-inducibility
Gorai.007G079000.1	598	603	MBS	MYB binding site involved in drought-inducibility	MBS:MYB binding site involved in drought-inducibility
Gorai.007G079000.1	477	482	CAT-box	cis-acting regulatory element related to meristem expression	CAT-box:cis-acting regulatory element related to meristem expression
Gorai.007G079000.1	1303	1308	CAT-box	cis-acting regulatory element related to meristem expression	CAT-box:cis-acting regulatory element related to meristem expression
Gorai.007G079000.1	1760	1765	CAT-box	cis-acting regulatory element related to meristem expression	CAT-box:cis-acting regulatory element related to meristem expression
Gorai.007G079000.1	1828	1833	CAT-box	cis-acting regulatory element related to meristem expression	CAT-box:cis-acting regulatory element related to meristem expression
Gorai.007G079000.1	1001	1009	TC-rich repeats	cis-acting element involved in defense and stress responsiveness	TC-rich repeats:cis-acting element involved in defense and stress responsiveness
Gorai.007G079000.1	1155	1160	LTR	cis-acting element involved in low-temperature responsiveness	LTR:cis-acting element involved in low-temperature responsiveness
Gorai.007G079000.1	1410	1415	LTR	cis-acting element involved in low-temperature responsiveness	LTR:cis-acting element involved in low-temperature responsiveness
Gorai.007G079000.1	339	347.5	Gap-box	part of a light responsive element	Gap-box:part of a light responsive element
Gorai.007G079000.1	1787	1795	ACE	cis-acting element involved in light responsiveness	ACE:cis-acting element involved in light responsiveness
Gorai.007G079000.1	1344	1348	CGTCA-motif	cis-acting regulatory element involved in the MeJA-responsiveness	CGTCA-motif:cis-acting regulatory element involved in the MeJA-responsiveness
Gorai.007G079000.1	347	352	ARE	cis-acting regulatory element essential for the anaerobic induction	ARE:cis-acting regulatory element essential for the anaerobic induction
Gorai.007G079000.1	581	587	TCCC-motif	part of a light responsive element	TCCC-motif:part of a light responsive element
Gorai.007G079000.1	1194	1202	circadian	cis-acting regulatory element involved in circadian control	circadian:cis-acting regulatory element involved in circadian control
Gorai.007G079000.1	82	86	CAAT-box	common cis-acting element in promoter and enhancer regions	CAAT-box:common cis-acting element in promoter and enhancer regions
Gorai.007G079000.1	288	294	CAAT-box	common cis-acting element in promoter and enhancer regions	CAAT-box:common cis-acting element in promoter and enhancer regions
Gorai.007G079000.1	344	348	CAAT-box	common cis-acting element in promoter and enhancer regions	CAAT-box:common cis-acting element in promoter and enhancer regions
Gorai.007G079000.1	569	573	CAAT-box	common cis-acting element in promoter and enhancer regions	CAAT-box:common cis-acting element in promoter and enhancer regions
Gorai.007G079000.1	670	674	CAAT-box	common cis-acting element in promoter and enhancer regions	CAAT-box:common cis-acting element in promoter and enhancer regions
Gorai.007G079000.1	860	864	CAAT-box	common cis-acting element in promoter and enhancer regions	CAAT-box:common cis-acting element in promoter and enhancer regions
Gorai.007G079000.1	870	874	CAAT-box	common cis-acting element in promoter and enhancer regions	CAAT-box:common cis-acting element in promoter and enhancer regions
Gorai.007G079000.1	1042	1046	CAAT-box	common cis-acting element in promoter and enhancer regions	CAAT-box:common cis-acting element in promoter and enhancer regions
Gorai.007G079000.1	1045	1049	CAAT-box	common cis-acting element in promoter and enhancer regions	CAAT-box:common cis-acting element in promoter and enhancer regions
Gorai.007G079000.1	1055	1059	CAAT-box	common cis-acting element in promoter and enhancer regions	CAAT-box:common cis-acting element in promoter and enhancer regions
Gorai.007G079000.1	1269	1273	CAAT-box	common cis-acting element in promoter and enhancer regions	CAAT-box:common cis-acting element in promoter and enhancer regions
Gorai.007G079000.1	1291	1295	CAAT-box	common cis-acting element in promoter and enhancer regions	CAAT-box:common cis-acting element in promoter and enhancer regions
Gorai.007G079000.1	1527	1531	CAAT-box	common cis-acting element in promoter and enhancer regions	CAAT-box:common cis-acting element in promoter and enhancer regions
Gorai.007G079000.1	1572	1576	CAAT-box	common cis-acting element in promoter and enhancer regions	CAAT-box:common cis-acting element in promoter and enhancer regions
Gorai.007G079000.1	1608	1612	CAAT-box	common cis-acting element in promoter and enhancer regions	CAAT-box:common cis-acting element in promoter and enhancer regions
Gorai.007G079000.1	1621	1625	CAAT-box	common cis-acting element in promoter and enhancer regions	CAAT-box:common cis-acting element in promoter and enhancer regions
Gorai.007G079000.1	1628	1632	CAAT-box	common cis-acting element in promoter and enhancer regions	CAAT-box:common cis-acting element in promoter and enhancer regions
Gorai.007G079000.1	1663	1667	CAAT-box	common cis-acting element in promoter and enhancer regions	CAAT-box:common cis-acting element in promoter and enhancer regions
Gorai.007G079000.1	1696	1700	CAAT-box	common cis-acting element in promoter and enhancer regions	CAAT-box:common cis-acting element in promoter and enhancer regions
Gorai.007G079000.1	1882	1886	CAAT-box	common cis-acting element in promoter and enhancer regions	CAAT-box:common cis-acting element in promoter and enhancer regions
Gorai.007G079000.1	1515	1520	CCAAT-box	MYBHv1 binding site	CCAAT-box:MYBHv1 binding site
Gorai.007G079000.1	1927	1932	CCAAT-box	MYBHv1 binding site	CCAAT-box:MYBHv1 binding site
Gorai.007G079000.1	1211	1217	GARE-motif	gibberellin-responsive element	GARE-motif:gibberellin-responsive element
Gorai.007G079000.1	1344	1348	TGACG-motif	cis-acting regulatory element involved in the MeJA-responsiveness	TGACG-motif:cis-acting regulatory element involved in the MeJA-responsiveness
Gorai.007G079000.1	850	855	A-box	cis-acting regulatory element	A-box:cis-acting regulatory element
Gorai.007G079000.1	1853	1858	GT1-motif	light responsive element	GT1-motif:light responsive element
Gorai.007G079000.1	1262	1271	I-box	part of a light responsive element	I-box:part of a light responsive element
Gorai.007G293400.1	1587	1592	ARE	cis-acting regulatory element essential for the anaerobic induction	ARE:cis-acting regulatory element essential for the anaerobic induction
Gorai.007G293400.1	1679	1684	ARE	cis-acting regulatory element essential for the anaerobic induction	ARE:cis-acting regulatory element essential for the anaerobic induction
Gorai.007G293400.1	1896	1901	ARE	cis-acting regulatory element essential for the anaerobic induction	ARE:cis-acting regulatory element essential for the anaerobic induction
Gorai.007G293400.1	1984	1989	ARE	cis-acting regulatory element essential for the anaerobic induction	ARE:cis-acting regulatory element essential for the anaerobic induction
Gorai.007G293400.1	1086	1092	GATA-motif	part of a light responsive element	GATA-motif:part of a light responsive element
Gorai.007G293400.1	1744	1748	CGTCA-motif	cis-acting regulatory element involved in the MeJA-responsiveness	CGTCA-motif:cis-acting regulatory element involved in the MeJA-responsiveness
Gorai.007G293400.1	626	634	ATCT-motif	part of a conserved DNA module involved in light responsiveness	ATCT-motif:part of a conserved DNA module involved in light responsiveness
Gorai.007G293400.1	177	182	CAT-box	cis-acting regulatory element related to meristem expression	CAT-box:cis-acting regulatory element related to meristem expression
Gorai.007G293400.1	516	521	CAT-box	cis-acting regulatory element related to meristem expression	CAT-box:cis-acting regulatory element related to meristem expression
Gorai.007G293400.1	1461	1469	TC-rich repeats	cis-acting element involved in defense and stress responsiveness	TC-rich repeats:cis-acting element involved in defense and stress responsiveness
Gorai.007G293400.1	403	409	GCN4_motif	cis-regulatory element involved in endosperm expression	GCN4_motif:cis-regulatory element involved in endosperm expression
Gorai.007G293400.1	297	303	TATA-box	core promoter element around -30 of transcription start	TATA-box:core promoter element around -30 of transcription start
Gorai.007G293400.1	298	303	TATA-box	core promoter element around -30 of transcription start	TATA-box:core promoter element around -30 of transcription start
Gorai.007G293400.1	299	303	TATA-box	core promoter element around -30 of transcription start	TATA-box:core promoter element around -30 of transcription start
Gorai.007G293400.1	300	303	TATA-box	core promoter element around -30 of transcription start	TATA-box:core promoter element around -30 of transcription start
Gorai.007G293400.1	461	464	TATA-box	core promoter element around -30 of transcription start	TATA-box:core promoter element around -30 of transcription start
Gorai.007G293400.1	805	811	TATA-box	core promoter element around -30 of transcription start	TATA-box:core promoter element around -30 of transcription start
Gorai.007G293400.1	806	811	TATA-box	core promoter element around -30 of transcription start	TATA-box:core promoter element around -30 of transcription start
Gorai.007G293400.1	807	811	TATA-box	core promoter element around -30 of transcription start	TATA-box:core promoter element around -30 of transcription start
Gorai.007G293400.1	808	811	TATA-box	core promoter element around -30 of transcription start	TATA-box:core promoter element around -30 of transcription start
Gorai.007G293400.1	1217	1222	TATA-box	core promoter element around -30 of transcription start	TATA-box:core promoter element around -30 of transcription start
Gorai.007G293400.1	1218	1221	TATA-box	core promoter element around -30 of transcription start	TATA-box:core promoter element around -30 of transcription start
Gorai.007G293400.1	1235	1242	TATA-box	core promoter element around -30 of transcription start	TATA-box:core promoter element around -30 of transcription start
Gorai.007G293400.1	1491	1498	TATA-box	core promoter element around -30 of transcription start	TATA-box:core promoter element around -30 of transcription start
Gorai.007G293400.1	1939	1947	TATA-box	core promoter element around -30 of transcription start	TATA-box:core promoter element around -30 of transcription start
Gorai.007G293400.1	1941	1944	TATA-box	core promoter element around -30 of transcription start	TATA-box:core promoter element around -30 of transcription start
Gorai.007G293400.1	1957	1962	TATA-box	core promoter element around -30 of transcription start	TATA-box:core promoter element around -30 of transcription start
Gorai.007G293400.1	1958	1962	TATA-box	core promoter element around -30 of transcription start	TATA-box:core promoter element around -30 of transcription start
Gorai.007G293400.1	1959	1962	TATA-box	core promoter element around -30 of transcription start	TATA-box:core promoter element around -30 of transcription start
Gorai.007G293400.1	888	893	GT1-motif	light responsive element	GT1-motif:light responsive element
Gorai.007G293400.1	222	227	Box 4	part of a conserved DNA module involved in light responsiveness	Box 4:part of a conserved DNA module involved in light responsiveness
Gorai.007G293400.1	882	887	Box 4	part of a conserved DNA module involved in light responsiveness	Box 4:part of a conserved DNA module involved in light responsiveness
Gorai.007G293400.1	1625	1630	Box 4	part of a conserved DNA module involved in light responsiveness	Box 4:part of a conserved DNA module involved in light responsiveness
Gorai.007G293400.1	450	459	AT-rich element	binding site of AT-rich DNA binding protein (ATBP-1)	AT-rich element:binding site of AT-rich DNA binding protein (ATBP-1)
Gorai.007G293400.1	1744	1748	TGACG-motif	cis-acting regulatory element involved in the MeJA-responsiveness	TGACG-motif:cis-acting regulatory element involved in the MeJA-responsiveness
Gorai.007G293400.1	182	188	P-box	gibberellin-responsive element	P-box:gibberellin-responsive element
Gorai.007G293400.1	906	917	P-box	gibberellin-responsive element and part of a light responsive element	P-box:gibberellin-responsive element and part of a light responsive element
Gorai.007G293400.1	1788	1793	G-Box	cis-acting regulatory element involved in light responsiveness	G-Box:cis-acting regulatory element involved in light responsiveness
Gorai.007G293400.1	470	478	TCA-element	cis-acting element involved in salicylic acid responsiveness	TCA-element:cis-acting element involved in salicylic acid responsiveness
Gorai.007G293400.1	355	359	CAAT-box	common cis-acting element in promoter and enhancer regions	CAAT-box:common cis-acting element in promoter and enhancer regions
Gorai.007G293400.1	633	637	CAAT-box	common cis-acting element in promoter and enhancer regions	CAAT-box:common cis-acting element in promoter and enhancer regions
Gorai.007G293400.1	771	775	CAAT-box	common cis-acting element in promoter and enhancer regions	CAAT-box:common cis-acting element in promoter and enhancer regions
Gorai.007G293400.1	1190	1194	CAAT-box	common cis-acting element in promoter and enhancer regions	CAAT-box:common cis-acting element in promoter and enhancer regions
Gorai.007G293400.1	1317	1321	CAAT-box	common cis-acting element in promoter and enhancer regions	CAAT-box:common cis-acting element in promoter and enhancer regions
Gorai.007G293400.1	1349	1353	CAAT-box	common cis-acting element in promoter and enhancer regions	CAAT-box:common cis-acting element in promoter and enhancer regions
Gorai.007G293400.1	1391	1395	CAAT-box	common cis-acting element in promoter and enhancer regions	CAAT-box:common cis-acting element in promoter and enhancer regions
Gorai.007G293400.1	1403	1407	CAAT-box	common cis-acting element in promoter and enhancer regions	CAAT-box:common cis-acting element in promoter and enhancer regions
Gorai.007G293400.1	1567	1571	CAAT-box	common cis-acting element in promoter and enhancer regions	CAAT-box:common cis-acting element in promoter and enhancer regions
Gorai.007G293400.1	1840	1844	CAAT-box	common cis-acting element in promoter and enhancer regions	CAAT-box:common cis-acting element in promoter and enhancer regions
Gorai.007G293400.1	1873	1877	CAAT-box	common cis-acting element in promoter and enhancer regions	CAAT-box:common cis-acting element in promoter and enhancer regions
Gorai.007G293400.1	241	246	CCAAT-box	MYBHv1 binding site	CCAAT-box:MYBHv1 binding site
Gorai.007G293400.1	651	656	CCAAT-box	MYBHv1 binding site	CCAAT-box:MYBHv1 binding site
Gorai.007G293400.1	1789	1793	ABRE	cis-acting element involved in the abscisic acid responsiveness	ABRE:cis-acting element involved in the abscisic acid responsiveness
Gorai.007G293400.1	778	784	TCCC-motif	part of a light responsive element	TCCC-motif:part of a light responsive element
Gorai.010G158000.1	1890	1897	chs-CMA2a	part of a light responsive element	chs-CMA2a:part of a light responsive element
Gorai.010G158000.1	163	167	CAAT-box	common cis-acting element in promoter and enhancer regions	CAAT-box:common cis-acting element in promoter and enhancer regions
Gorai.010G158000.1	182	186	CAAT-box	common cis-acting element in promoter and enhancer regions	CAAT-box:common cis-acting element in promoter and enhancer regions
Gorai.010G158000.1	197	201	CAAT-box	common cis-acting element in promoter and enhancer regions	CAAT-box:common cis-acting element in promoter and enhancer regions
Gorai.010G158000.1	213	217	CAAT-box	common cis-acting element in promoter and enhancer regions	CAAT-box:common cis-acting element in promoter and enhancer regions
Gorai.010G158000.1	327	331	CAAT-box	common cis-acting element in promoter and enhancer regions	CAAT-box:common cis-acting element in promoter and enhancer regions
Gorai.010G158000.1	434	438	CAAT-box	common cis-acting element in promoter and enhancer regions	CAAT-box:common cis-acting element in promoter and enhancer regions
Gorai.010G158000.1	602	606	CAAT-box	common cis-acting element in promoter and enhancer regions	CAAT-box:common cis-acting element in promoter and enhancer regions
Gorai.010G158000.1	626	630	CAAT-box	common cis-acting element in promoter and enhancer regions	CAAT-box:common cis-acting element in promoter and enhancer regions
Gorai.010G158000.1	932	936	CAAT-box	common cis-acting element in promoter and enhancer regions	CAAT-box:common cis-acting element in promoter and enhancer regions
Gorai.010G158000.1	1191	1195	CAAT-box	common cis-acting element in promoter and enhancer regions	CAAT-box:common cis-acting element in promoter and enhancer regions
Gorai.010G158000.1	1421	1425	CAAT-box	common cis-acting element in promoter and enhancer regions	CAAT-box:common cis-acting element in promoter and enhancer regions
Gorai.010G158000.1	1599	1603	CAAT-box	common cis-acting element in promoter and enhancer regions	CAAT-box:common cis-acting element in promoter and enhancer regions
Gorai.010G158000.1	1641	1645	CAAT-box	common cis-acting element in promoter and enhancer regions	CAAT-box:common cis-acting element in promoter and enhancer regions
Gorai.010G158000.1	1699	1703	CAAT-box	common cis-acting element in promoter and enhancer regions	CAAT-box:common cis-acting element in promoter and enhancer regions
Gorai.010G158000.1	693	701	O2-site	cis-acting regulatory element involved in zein metabolism regulation	O2-site:cis-acting regulatory element involved in zein metabolism regulation
Gorai.010G158000.1	850	858	O2-site	cis-acting regulatory element involved in zein metabolism regulation	O2-site:cis-acting regulatory element involved in zein metabolism regulation
Gorai.010G158000.1	882	890	O2-site	cis-acting regulatory element involved in zein metabolism regulation	O2-site:cis-acting regulatory element involved in zein metabolism regulation
Gorai.010G158000.1	282	286	ABRE	cis-acting element involved in the abscisic acid responsiveness	ABRE:cis-acting element involved in the abscisic acid responsiveness
Gorai.010G158000.1	873	877	ABRE	cis-acting element involved in the abscisic acid responsiveness	ABRE:cis-acting element involved in the abscisic acid responsiveness
Gorai.010G158000.1	1751	1755	ABRE	cis-acting element involved in the abscisic acid responsiveness	ABRE:cis-acting element involved in the abscisic acid responsiveness
Gorai.010G158000.1	1666	1671	GT1-motif	light responsive element	GT1-motif:light responsive element
Gorai.010G158000.1	419	424	Box 4	part of a conserved DNA module involved in light responsiveness	Box 4:part of a conserved DNA module involved in light responsiveness
Gorai.010G158000.1	712	717	Box 4	part of a conserved DNA module involved in light responsiveness	Box 4:part of a conserved DNA module involved in light responsiveness
Gorai.010G158000.1	895	900	Box 4	part of a conserved DNA module involved in light responsiveness	Box 4:part of a conserved DNA module involved in light responsiveness
Gorai.010G158000.1	1434	1439	Box 4	part of a conserved DNA module involved in light responsiveness	Box 4:part of a conserved DNA module involved in light responsiveness
Gorai.010G158000.1	1547	1552	Box 4	part of a conserved DNA module involved in light responsiveness	Box 4:part of a conserved DNA module involved in light responsiveness
Gorai.010G158000.1	1582	1587	Box 4	part of a conserved DNA module involved in light responsiveness	Box 4:part of a conserved DNA module involved in light responsiveness
Gorai.010G158000.1	281	286	G-Box	cis-acting regulatory element involved in light responsiveness	G-Box:cis-acting regulatory element involved in light responsiveness
Gorai.010G158000.1	406	411	TGA-element	auxin-responsive element	TGA-element:auxin-responsive element
Gorai.010G158000.1	368	372	TGACG-motif	cis-acting regulatory element involved in the MeJA-responsiveness	TGACG-motif:cis-acting regulatory element involved in the MeJA-responsiveness
Gorai.010G158000.1	1866	1875	AT-rich element	binding site of AT-rich DNA binding protein (ATBP-1)	AT-rich element:binding site of AT-rich DNA binding protein (ATBP-1)
Gorai.010G158000.1	1180	1185	TCT-motif	part of a light responsive element	TCT-motif:part of a light responsive element
Gorai.010G158000.1	1949	1954	MBS	MYB binding site involved in drought-inducibility	MBS:MYB binding site involved in drought-inducibility
Gorai.010G158000.1	870	878	Box II	part of a light responsive element	Box II:part of a light responsive element
Gorai.010G158000.1	20	25	TATA-box	core promoter element around -30 of transcription start	TATA-box:core promoter element around -30 of transcription start
Gorai.010G158000.1	21	25	TATA-box	core promoter element around -30 of transcription start	TATA-box:core promoter element around -30 of transcription start
Gorai.010G158000.1	22	25	TATA-box	core promoter element around -30 of transcription start	TATA-box:core promoter element around -30 of transcription start
Gorai.010G158000.1	62	66	TATA-box	core promoter element around -30 of transcription start	TATA-box:core promoter element around -30 of transcription start
Gorai.010G158000.1	63	66	TATA-box	core promoter element around -30 of transcription start	TATA-box:core promoter element around -30 of transcription start
Gorai.010G158000.1	173	181	TATA-box	core promoter element around -30 of transcription start	TATA-box:core promoter element around -30 of transcription start
Gorai.010G158000.1	277	281	TATA-box	core promoter element around -30 of transcription start	TATA-box:core promoter element around -30 of transcription start
Gorai.010G158000.1	278	281	TATA-box	core promoter element around -30 of transcription start	TATA-box:core promoter element around -30 of transcription start
Gorai.010G158000.1	540	547	TATA-box	core promoter element around -30 of transcription start	TATA-box:core promoter element around -30 of transcription start
Gorai.010G158000.1	749	752	TATA-box	core promoter element around -30 of transcription start	TATA-box:core promoter element around -30 of transcription start
Gorai.010G158000.1	755	760	TATA-box	core promoter element around -30 of transcription start	TATA-box:core promoter element around -30 of transcription start
Gorai.010G158000.1	756	761	TATA-box	core promoter element around -30 of transcription start	TATA-box:core promoter element around -30 of transcription start
Gorai.010G158000.1	757	762	TATA-box	core promoter element around -30 of transcription start	TATA-box:core promoter element around -30 of transcription start
Gorai.010G158000.1	758	761	TATA-box	core promoter element around -30 of transcription start	TATA-box:core promoter element around -30 of transcription start
Gorai.010G158000.1	760	767	TATA-box	core promoter element around -30 of transcription start	TATA-box:core promoter element around -30 of transcription start
Gorai.010G158000.1	785	792	TATA-box	core promoter element around -30 of transcription start	TATA-box:core promoter element around -30 of transcription start
Gorai.010G158000.1	796	799	TATA-box	core promoter element around -30 of transcription start	TATA-box:core promoter element around -30 of transcription start
Gorai.010G158000.1	876	881	TATA-box	core promoter element around -30 of transcription start	TATA-box:core promoter element around -30 of transcription start
Gorai.010G158000.1	878	881	TATA-box	core promoter element around -30 of transcription start	TATA-box:core promoter element around -30 of transcription start
Gorai.010G158000.1	946	951	TATA-box	core promoter element around -30 of transcription start	TATA-box:core promoter element around -30 of transcription start
Gorai.010G158000.1	947	951	TATA-box	core promoter element around -30 of transcription start	TATA-box:core promoter element around -30 of transcription start
Gorai.010G158000.1	948	951	TATA-box	core promoter element around -30 of transcription start	TATA-box:core promoter element around -30 of transcription start
Gorai.010G158000.1	1049	1054	TATA-box	core promoter element around -30 of transcription start	TATA-box:core promoter element around -30 of transcription start
Gorai.010G158000.1	1050	1054	TATA-box	core promoter element around -30 of transcription start	TATA-box:core promoter element around -30 of transcription start
Gorai.010G158000.1	1051	1054	TATA-box	core promoter element around -30 of transcription start	TATA-box:core promoter element around -30 of transcription start
Gorai.010G158000.1	1057	1062	TATA-box	core promoter element around -30 of transcription start	TATA-box:core promoter element around -30 of transcription start
Gorai.010G158000.1	1058	1062	TATA-box	core promoter element around -30 of transcription start	TATA-box:core promoter element around -30 of transcription start
Gorai.010G158000.1	1059	1062	TATA-box	core promoter element around -30 of transcription start	TATA-box:core promoter element around -30 of transcription start
Gorai.010G158000.1	1064	1069	TATA-box	core promoter element around -30 of transcription start	TATA-box:core promoter element around -30 of transcription start
Gorai.010G158000.1	1065	1069	TATA-box	core promoter element around -30 of transcription start	TATA-box:core promoter element around -30 of transcription start
Gorai.010G158000.1	1066	1069	TATA-box	core promoter element around -30 of transcription start	TATA-box:core promoter element around -30 of transcription start
Gorai.010G158000.1	1092	1099	TATA-box	core promoter element around -30 of transcription start	TATA-box:core promoter element around -30 of transcription start
Gorai.010G158000.1	1095	1099	TATA-box	core promoter element around -30 of transcription start	TATA-box:core promoter element around -30 of transcription start
Gorai.010G158000.1	1096	1099	TATA-box	core promoter element around -30 of transcription start	TATA-box:core promoter element around -30 of transcription start
Gorai.010G158000.1	1308	1313	TATA-box	core promoter element around -30 of transcription start	TATA-box:core promoter element around -30 of transcription start
Gorai.010G158000.1	1309	1312	TATA-box	core promoter element around -30 of transcription start	TATA-box:core promoter element around -30 of transcription start
Gorai.010G158000.1	1311	1318	TATA-box	core promoter element around -30 of transcription start	TATA-box:core promoter element around -30 of transcription start
Gorai.010G158000.1	1312	1318	TATA-box	core promoter element around -30 of transcription start	TATA-box:core promoter element around -30 of transcription start
Gorai.010G158000.1	1313	1318	TATA-box	core promoter element around -30 of transcription start	TATA-box:core promoter element around -30 of transcription start
Gorai.010G158000.1	1314	1318	TATA-box	core promoter element around -30 of transcription start	TATA-box:core promoter element around -30 of transcription start
Gorai.010G158000.1	1315	1318	TATA-box	core promoter element around -30 of transcription start	TATA-box:core promoter element around -30 of transcription start
Gorai.010G158000.1	1490	1496	TATA-box	core promoter element around -30 of transcription start	TATA-box:core promoter element around -30 of transcription start
Gorai.010G158000.1	1491	1496	TATA-box	core promoter element around -30 of transcription start	TATA-box:core promoter element around -30 of transcription start
Gorai.010G158000.1	1492	1496	TATA-box	core promoter element around -30 of transcription start	TATA-box:core promoter element around -30 of transcription start
Gorai.010G158000.1	1493	1496	TATA-box	core promoter element around -30 of transcription start	TATA-box:core promoter element around -30 of transcription start
Gorai.010G158000.1	1510	1513	TATA-box	core promoter element around -30 of transcription start	TATA-box:core promoter element around -30 of transcription start
Gorai.010G158000.1	1521	1526	TATA-box	core promoter element around -30 of transcription start	TATA-box:core promoter element around -30 of transcription start
Gorai.010G158000.1	1522	1525	TATA-box	core promoter element around -30 of transcription start	TATA-box:core promoter element around -30 of transcription start
Gorai.010G158000.1	1525	1530	TATA-box	core promoter element around -30 of transcription start	TATA-box:core promoter element around -30 of transcription start
Gorai.010G158000.1	1526	1530	TATA-box	core promoter element around -30 of transcription start	TATA-box:core promoter element around -30 of transcription start
Gorai.010G158000.1	1527	1530	TATA-box	core promoter element around -30 of transcription start	TATA-box:core promoter element around -30 of transcription start
Gorai.010G158000.1	1539	1542	TATA-box	core promoter element around -30 of transcription start	TATA-box:core promoter element around -30 of transcription start
Gorai.010G158000.1	1565	1570	TATA-box	core promoter element around -30 of transcription start	TATA-box:core promoter element around -30 of transcription start
Gorai.010G158000.1	1566	1570	TATA-box	core promoter element around -30 of transcription start	TATA-box:core promoter element around -30 of transcription start
Gorai.010G158000.1	1567	1570	TATA-box	core promoter element around -30 of transcription start	TATA-box:core promoter element around -30 of transcription start
Gorai.010G158000.1	1630	1636	TATA-box	core promoter element around -30 of transcription start	TATA-box:core promoter element around -30 of transcription start
Gorai.010G158000.1	1678	1686	TATA-box	core promoter element around -30 of transcription start	TATA-box:core promoter element around -30 of transcription start
Gorai.010G158000.1	1679	1685	TATA-box	core promoter element around -30 of transcription start	TATA-box:core promoter element around -30 of transcription start
Gorai.010G158000.1	1680	1685	TATA-box	core promoter element around -30 of transcription start	TATA-box:core promoter element around -30 of transcription start
Gorai.010G158000.1	1681	1687	TATA-box	core promoter element around -30 of transcription start	TATA-box:core promoter element around -30 of transcription start
Gorai.010G158000.1	1682	1687	TATA-box	core promoter element around -30 of transcription start	TATA-box:core promoter element around -30 of transcription start
Gorai.010G158000.1	1683	1688	TATA-box	core promoter element around -30 of transcription start	TATA-box:core promoter element around -30 of transcription start
Gorai.010G158000.1	1684	1687	TATA-box	core promoter element around -30 of transcription start	TATA-box:core promoter element around -30 of transcription start
Gorai.010G158000.1	1747	1751	TATA-box	core promoter element around -30 of transcription start	TATA-box:core promoter element around -30 of transcription start
Gorai.010G158000.1	1748	1751	TATA-box	core promoter element around -30 of transcription start	TATA-box:core promoter element around -30 of transcription start
Gorai.010G158000.1	1940	1944	TATA-box	core promoter element around -30 of transcription start	TATA-box:core promoter element around -30 of transcription start
Gorai.010G158000.1	1941	1944	TATA-box	core promoter element around -30 of transcription start	TATA-box:core promoter element around -30 of transcription start
Gorai.010G158000.1	1979	1984	TATA-box	core promoter element around -30 of transcription start	TATA-box:core promoter element around -30 of transcription start
Gorai.010G158000.1	1980	1984	TATA-box	core promoter element around -30 of transcription start	TATA-box:core promoter element around -30 of transcription start
Gorai.010G158000.1	1981	1984	TATA-box	core promoter element around -30 of transcription start	TATA-box:core promoter element around -30 of transcription start
Gorai.010G158000.1	368	372	CGTCA-motif	cis-acting regulatory element involved in the MeJA-responsiveness	CGTCA-motif:cis-acting regulatory element involved in the MeJA-responsiveness
Gorai.010G158000.1	872	877	G-box	cis-acting regulatory element involved in light responsiveness	G-box:cis-acting regulatory element involved in light responsiveness
Gorai.010G158000.1	1750	1755	G-box	cis-acting regulatory element involved in light responsiveness	G-box:cis-acting regulatory element involved in light responsiveness
Gorai.010G158000.1	1370	1375	ARE	cis-acting regulatory element essential for the anaerobic induction	ARE:cis-acting regulatory element essential for the anaerobic induction
Gorai.010G158000.1	1602	1607	ARE	cis-acting regulatory element essential for the anaerobic induction	ARE:cis-acting regulatory element essential for the anaerobic induction
Gorai.010G158000.1	1790	1795	ARE	cis-acting regulatory element essential for the anaerobic induction	ARE:cis-acting regulatory element essential for the anaerobic induction
Gorai.010G158000.1	1103	1109	GATA-motif	part of a light responsive element	GATA-motif:part of a light responsive element
Gorai.010G158000.1	1378	1387	GATA-motif	part of a light responsive element	GATA-motif:part of a light responsive element
Gorai.011G030300.1	171	176	Sp1	light responsive element	Sp1:light responsive element
Gorai.011G030300.1	1764	1769	Sp1	light responsive element	Sp1:light responsive element
Gorai.011G030300.1	1140	1148	ATCT-motif	part of a conserved DNA module involved in light responsiveness	ATCT-motif:part of a conserved DNA module involved in light responsiveness
Gorai.011G030300.1	192	196	CGTCA-motif	cis-acting regulatory element involved in the MeJA-responsiveness	CGTCA-motif:cis-acting regulatory element involved in the MeJA-responsiveness
Gorai.011G030300.1	537	541	CGTCA-motif	cis-acting regulatory element involved in the MeJA-responsiveness	CGTCA-motif:cis-acting regulatory element involved in the MeJA-responsiveness
Gorai.011G030300.1	1497	1502	ARE	cis-acting regulatory element essential for the anaerobic induction	ARE:cis-acting regulatory element essential for the anaerobic induction
Gorai.011G030300.1	1777	1782	ARE	cis-acting regulatory element essential for the anaerobic induction	ARE:cis-acting regulatory element essential for the anaerobic induction
Gorai.011G030300.1	193	198	G-box	cis-acting regulatory element involved in light responsiveness	G-box:cis-acting regulatory element involved in light responsiveness
Gorai.011G030300.1	516	522	GATA-motif	part of a light responsive element	GATA-motif:part of a light responsive element
Gorai.011G030300.1	1269	1278	GATA-motif	part of a light responsive element	GATA-motif:part of a light responsive element
Gorai.011G030300.1	429	435	AuxRR-core	cis-acting regulatory element involved in auxin responsiveness	AuxRR-core:cis-acting regulatory element involved in auxin responsiveness
Gorai.011G030300.1	210	215	TATA-box	core promoter element around -30 of transcription start	TATA-box:core promoter element around -30 of transcription start
Gorai.011G030300.1	212	215	TATA-box	core promoter element around -30 of transcription start	TATA-box:core promoter element around -30 of transcription start
Gorai.011G030300.1	322	326	TATA-box	core promoter element around -30 of transcription start	TATA-box:core promoter element around -30 of transcription start
Gorai.011G030300.1	323	326	TATA-box	core promoter element around -30 of transcription start	TATA-box:core promoter element around -30 of transcription start
Gorai.011G030300.1	408	413	TATA-box	core promoter element around -30 of transcription start	TATA-box:core promoter element around -30 of transcription start
Gorai.011G030300.1	409	412	TATA-box	core promoter element around -30 of transcription start	TATA-box:core promoter element around -30 of transcription start
Gorai.011G030300.1	459	465	TATA-box	core promoter element around -30 of transcription start	TATA-box:core promoter element around -30 of transcription start
Gorai.011G030300.1	460	465	TATA-box	core promoter element around -30 of transcription start	TATA-box:core promoter element around -30 of transcription start
Gorai.011G030300.1	461	466	TATA-box	core promoter element around -30 of transcription start	TATA-box:core promoter element around -30 of transcription start
Gorai.011G030300.1	462	465	TATA-box	core promoter element around -30 of transcription start	TATA-box:core promoter element around -30 of transcription start
Gorai.011G030300.1	636	640	TATA-box	core promoter element around -30 of transcription start	TATA-box:core promoter element around -30 of transcription start
Gorai.011G030300.1	637	640	TATA-box	core promoter element around -30 of transcription start	TATA-box:core promoter element around -30 of transcription start
Gorai.011G030300.1	785	792	TATA-box	core promoter element around -30 of transcription start	TATA-box:core promoter element around -30 of transcription start
Gorai.011G030300.1	962	965	TATA-box	core promoter element around -30 of transcription start	TATA-box:core promoter element around -30 of transcription start
Gorai.011G030300.1	1104	1109	TATA-box	core promoter element around -30 of transcription start	TATA-box:core promoter element around -30 of transcription start
Gorai.011G030300.1	1105	1109	TATA-box	core promoter element around -30 of transcription start	TATA-box:core promoter element around -30 of transcription start
Gorai.011G030300.1	1106	1109	TATA-box	core promoter element around -30 of transcription start	TATA-box:core promoter element around -30 of transcription start
Gorai.011G030300.1	1357	1360	TATA-box	core promoter element around -30 of transcription start	TATA-box:core promoter element around -30 of transcription start
Gorai.011G030300.1	1569	1574	TATA-box	core promoter element around -30 of transcription start	TATA-box:core promoter element around -30 of transcription start
Gorai.011G030300.1	1570	1576	TATA-box	core promoter element around -30 of transcription start	TATA-box:core promoter element around -30 of transcription start
Gorai.011G030300.1	1571	1576	TATA-box	core promoter element around -30 of transcription start	TATA-box:core promoter element around -30 of transcription start
Gorai.011G030300.1	1572	1577	TATA-box	core promoter element around -30 of transcription start	TATA-box:core promoter element around -30 of transcription start
Gorai.011G030300.1	1573	1576	TATA-box	core promoter element around -30 of transcription start	TATA-box:core promoter element around -30 of transcription start
Gorai.011G030300.1	1594	1599	TATA-box	core promoter element around -30 of transcription start	TATA-box:core promoter element around -30 of transcription start
Gorai.011G030300.1	1595	1598	TATA-box	core promoter element around -30 of transcription start	TATA-box:core promoter element around -30 of transcription start
Gorai.011G030300.1	1619	1622	TATA-box	core promoter element around -30 of transcription start	TATA-box:core promoter element around -30 of transcription start
Gorai.011G030300.1	1625	1630	TATA-box	core promoter element around -30 of transcription start	TATA-box:core promoter element around -30 of transcription start
Gorai.011G030300.1	1626	1630	TATA-box	core promoter element around -30 of transcription start	TATA-box:core promoter element around -30 of transcription start
Gorai.011G030300.1	1627	1630	TATA-box	core promoter element around -30 of transcription start	TATA-box:core promoter element around -30 of transcription start
Gorai.011G030300.1	1680	1683	TATA-box	core promoter element around -30 of transcription start	TATA-box:core promoter element around -30 of transcription start
Gorai.011G030300.1	1707	1713	TATA-box	core promoter element around -30 of transcription start	TATA-box:core promoter element around -30 of transcription start
Gorai.011G030300.1	1708	1713	TATA-box	core promoter element around -30 of transcription start	TATA-box:core promoter element around -30 of transcription start
Gorai.011G030300.1	1709	1713	TATA-box	core promoter element around -30 of transcription start	TATA-box:core promoter element around -30 of transcription start
Gorai.011G030300.1	1710	1713	TATA-box	core promoter element around -30 of transcription start	TATA-box:core promoter element around -30 of transcription start
Gorai.011G030300.1	1715	1720	TATA-box	core promoter element around -30 of transcription start	TATA-box:core promoter element around -30 of transcription start
Gorai.011G030300.1	1716	1720	TATA-box	core promoter element around -30 of transcription start	TATA-box:core promoter element around -30 of transcription start
Gorai.011G030300.1	1717	1720	TATA-box	core promoter element around -30 of transcription start	TATA-box:core promoter element around -30 of transcription start
Gorai.011G030300.1	1824	1827	TATA-box	core promoter element around -30 of transcription start	TATA-box:core promoter element around -30 of transcription start
Gorai.011G030300.1	1930	1935	TATA-box	core promoter element around -30 of transcription start	TATA-box:core promoter element around -30 of transcription start
Gorai.011G030300.1	1931	1936	TATA-box	core promoter element around -30 of transcription start	TATA-box:core promoter element around -30 of transcription start
Gorai.011G030300.1	1932	1937	TATA-box	core promoter element around -30 of transcription start	TATA-box:core promoter element around -30 of transcription start
Gorai.011G030300.1	1933	1938	TATA-box	core promoter element around -30 of transcription start	TATA-box:core promoter element around -30 of transcription start
Gorai.011G030300.1	1934	1939	TATA-box	core promoter element around -30 of transcription start	TATA-box:core promoter element around -30 of transcription start
Gorai.011G030300.1	1935	1940	TATA-box	core promoter element around -30 of transcription start	TATA-box:core promoter element around -30 of transcription start
Gorai.011G030300.1	1936	1941	TATA-box	core promoter element around -30 of transcription start	TATA-box:core promoter element around -30 of transcription start
Gorai.011G030300.1	1937	1942	TATA-box	core promoter element around -30 of transcription start	TATA-box:core promoter element around -30 of transcription start
Gorai.011G030300.1	1938	1943	TATA-box	core promoter element around -30 of transcription start	TATA-box:core promoter element around -30 of transcription start
Gorai.011G030300.1	1940	1943	TATA-box	core promoter element around -30 of transcription start	TATA-box:core promoter element around -30 of transcription start
Gorai.011G030300.1	1971	1982	TATA-box	core promoter element around -30 of transcription start	TATA-box:core promoter element around -30 of transcription start
Gorai.011G030300.1	1973	1978	TATA-box	core promoter element around -30 of transcription start	TATA-box:core promoter element around -30 of transcription start
Gorai.011G030300.1	1974	1979	TATA-box	core promoter element around -30 of transcription start	TATA-box:core promoter element around -30 of transcription start
Gorai.011G030300.1	1975	1980	TATA-box	core promoter element around -30 of transcription start	TATA-box:core promoter element around -30 of transcription start
Gorai.011G030300.1	1976	1981	TATA-box	core promoter element around -30 of transcription start	TATA-box:core promoter element around -30 of transcription start
Gorai.011G030300.1	1977	1982	TATA-box	core promoter element around -30 of transcription start	TATA-box:core promoter element around -30 of transcription start
Gorai.011G030300.1	1978	1983	TATA-box	core promoter element around -30 of transcription start	TATA-box:core promoter element around -30 of transcription start
Gorai.011G030300.1	1979	1984	TATA-box	core promoter element around -30 of transcription start	TATA-box:core promoter element around -30 of transcription start
Gorai.011G030300.1	1980	1985	TATA-box	core promoter element around -30 of transcription start	TATA-box:core promoter element around -30 of transcription start
Gorai.011G030300.1	1982	1985	TATA-box	core promoter element around -30 of transcription start	TATA-box:core promoter element around -30 of transcription start
Gorai.011G030300.1	1989	1994	TATA-box	core promoter element around -30 of transcription start	TATA-box:core promoter element around -30 of transcription start
Gorai.011G030300.1	1990	1995	TATA-box	core promoter element around -30 of transcription start	TATA-box:core promoter element around -30 of transcription start
Gorai.011G030300.1	1991	1996	TATA-box	core promoter element around -30 of transcription start	TATA-box:core promoter element around -30 of transcription start
Gorai.011G030300.1	1992	1995	TATA-box	core promoter element around -30 of transcription start	TATA-box:core promoter element around -30 of transcription start
Gorai.011G030300.1	1724	1730	MRE	MYB binding site involved in light responsiveness	MRE:MYB binding site involved in light responsiveness
Gorai.011G030300.1	1233	1238	TCT-motif	part of a light responsive element	TCT-motif:part of a light responsive element
Gorai.011G030300.1	112	117	CAT-box	cis-acting regulatory element related to meristem expression	CAT-box:cis-acting regulatory element related to meristem expression
Gorai.011G030300.1	1502	1507	CAT-box	cis-acting regulatory element related to meristem expression	CAT-box:cis-acting regulatory element related to meristem expression
Gorai.011G030300.1	957	964	GA-motif	part of a light responsive element	GA-motif:part of a light responsive element
Gorai.011G030300.1	745	754	AT-rich element	binding site of AT-rich DNA binding protein (ATBP-1)	AT-rich element:binding site of AT-rich DNA binding protein (ATBP-1)
Gorai.011G030300.1	192	196	TGACG-motif	cis-acting regulatory element involved in the MeJA-responsiveness	TGACG-motif:cis-acting regulatory element involved in the MeJA-responsiveness
Gorai.011G030300.1	537	541	TGACG-motif	cis-acting regulatory element involved in the MeJA-responsiveness	TGACG-motif:cis-acting regulatory element involved in the MeJA-responsiveness
Gorai.011G030300.1	584	589	GT1-motif	light responsive element	GT1-motif:light responsive element
Gorai.011G030300.1	1087	1093	GT1-motif	light responsive element	GT1-motif:light responsive element
Gorai.011G030300.1	1088	1093	GT1-motif	light responsive element	GT1-motif:light responsive element
Gorai.011G030300.1	177	182	Box 4	part of a conserved DNA module involved in light responsiveness	Box 4:part of a conserved DNA module involved in light responsiveness
Gorai.011G030300.1	744	749	Box 4	part of a conserved DNA module involved in light responsiveness	Box 4:part of a conserved DNA module involved in light responsiveness
Gorai.011G030300.1	879	886	chs-CMA1a	part of a light responsive element	chs-CMA1a:part of a light responsive element
Gorai.011G030300.1	194	198	ABRE	cis-acting element involved in the abscisic acid responsiveness	ABRE:cis-acting element involved in the abscisic acid responsiveness
Gorai.011G030300.1	1248	1255.5	HD-Zip 1	element involved in differentiation of the palisade mesophyll cells	HD-Zip 1:element involved in differentiation of the palisade mesophyll cells
Gorai.011G030300.1	45	52	chs-CMA2a	part of a light responsive element	chs-CMA2a:part of a light responsive element
Gorai.011G030300.1	284	288	CAAT-box	common cis-acting element in promoter and enhancer regions	CAAT-box:common cis-acting element in promoter and enhancer regions
Gorai.011G030300.1	394	398	CAAT-box	common cis-acting element in promoter and enhancer regions	CAAT-box:common cis-acting element in promoter and enhancer regions
Gorai.011G030300.1	405	409	CAAT-box	common cis-acting element in promoter and enhancer regions	CAAT-box:common cis-acting element in promoter and enhancer regions
Gorai.011G030300.1	559	563	CAAT-box	common cis-acting element in promoter and enhancer regions	CAAT-box:common cis-acting element in promoter and enhancer regions
Gorai.011G030300.1	581	585	CAAT-box	common cis-acting element in promoter and enhancer regions	CAAT-box:common cis-acting element in promoter and enhancer regions
Gorai.011G030300.1	935	939	CAAT-box	common cis-acting element in promoter and enhancer regions	CAAT-box:common cis-acting element in promoter and enhancer regions
Gorai.011G030300.1	980	984	CAAT-box	common cis-acting element in promoter and enhancer regions	CAAT-box:common cis-acting element in promoter and enhancer regions
Gorai.011G030300.1	1038	1042	CAAT-box	common cis-acting element in promoter and enhancer regions	CAAT-box:common cis-acting element in promoter and enhancer regions
Gorai.011G030300.1	1068	1072	CAAT-box	common cis-acting element in promoter and enhancer regions	CAAT-box:common cis-acting element in promoter and enhancer regions
Gorai.011G030300.1	1082	1086	CAAT-box	common cis-acting element in promoter and enhancer regions	CAAT-box:common cis-acting element in promoter and enhancer regions
Gorai.011G030300.1	1247	1251	CAAT-box	common cis-acting element in promoter and enhancer regions	CAAT-box:common cis-acting element in promoter and enhancer regions
Gorai.011G030300.1	1393	1397	CAAT-box	common cis-acting element in promoter and enhancer regions	CAAT-box:common cis-acting element in promoter and enhancer regions
Gorai.011G030300.1	1550	1554	CAAT-box	common cis-acting element in promoter and enhancer regions	CAAT-box:common cis-acting element in promoter and enhancer regions
Gorai.011G030300.1	1649	1653	CAAT-box	common cis-acting element in promoter and enhancer regions	CAAT-box:common cis-acting element in promoter and enhancer regions
Gorai.011G182100.1	233	236	TATA-box	core promoter element around -30 of transcription start	TATA-box:core promoter element around -30 of transcription start
Gorai.011G182100.1	239	243	TATA-box	core promoter element around -30 of transcription start	TATA-box:core promoter element around -30 of transcription start
Gorai.011G182100.1	240	243	TATA-box	core promoter element around -30 of transcription start	TATA-box:core promoter element around -30 of transcription start
Gorai.011G182100.1	352	355	TATA-box	core promoter element around -30 of transcription start	TATA-box:core promoter element around -30 of transcription start
Gorai.011G182100.1	430	436	TATA-box	core promoter element around -30 of transcription start	TATA-box:core promoter element around -30 of transcription start
Gorai.011G182100.1	431	436	TATA-box	core promoter element around -30 of transcription start	TATA-box:core promoter element around -30 of transcription start
Gorai.011G182100.1	432	436	TATA-box	core promoter element around -30 of transcription start	TATA-box:core promoter element around -30 of transcription start
Gorai.011G182100.1	433	436	TATA-box	core promoter element around -30 of transcription start	TATA-box:core promoter element around -30 of transcription start
Gorai.011G182100.1	627	633	TATA-box	core promoter element around -30 of transcription start	TATA-box:core promoter element around -30 of transcription start
Gorai.011G182100.1	628	633	TATA-box	core promoter element around -30 of transcription start	TATA-box:core promoter element around -30 of transcription start
Gorai.011G182100.1	629	633	TATA-box	core promoter element around -30 of transcription start	TATA-box:core promoter element around -30 of transcription start
Gorai.011G182100.1	630	633	TATA-box	core promoter element around -30 of transcription start	TATA-box:core promoter element around -30 of transcription start
Gorai.011G182100.1	860	865	TATA-box	core promoter element around -30 of transcription start	TATA-box:core promoter element around -30 of transcription start
Gorai.011G182100.1	862	865	TATA-box	core promoter element around -30 of transcription start	TATA-box:core promoter element around -30 of transcription start
Gorai.011G182100.1	959	962	TATA-box	core promoter element around -30 of transcription start	TATA-box:core promoter element around -30 of transcription start
Gorai.011G182100.1	1346	1350	TATA-box	core promoter element around -30 of transcription start	TATA-box:core promoter element around -30 of transcription start
Gorai.011G182100.1	1347	1350	TATA-box	core promoter element around -30 of transcription start	TATA-box:core promoter element around -30 of transcription start
Gorai.011G182100.1	1353	1356	TATA-box	core promoter element around -30 of transcription start	TATA-box:core promoter element around -30 of transcription start
Gorai.011G182100.1	1357	1363	TATA-box	core promoter element around -30 of transcription start	TATA-box:core promoter element around -30 of transcription start
Gorai.011G182100.1	1454	1459	TATA-box	core promoter element around -30 of transcription start	TATA-box:core promoter element around -30 of transcription start
Gorai.011G182100.1	1455	1459	TATA-box	core promoter element around -30 of transcription start	TATA-box:core promoter element around -30 of transcription start
Gorai.011G182100.1	1456	1459	TATA-box	core promoter element around -30 of transcription start	TATA-box:core promoter element around -30 of transcription start
Gorai.011G182100.1	1488	1493	TATA-box	core promoter element around -30 of transcription start	TATA-box:core promoter element around -30 of transcription start
Gorai.011G182100.1	1489	1492	TATA-box	core promoter element around -30 of transcription start	TATA-box:core promoter element around -30 of transcription start
Gorai.011G182100.1	1522	1527	TATA-box	core promoter element around -30 of transcription start	TATA-box:core promoter element around -30 of transcription start
Gorai.011G182100.1	1523	1528	TATA-box	core promoter element around -30 of transcription start	TATA-box:core promoter element around -30 of transcription start
Gorai.011G182100.1	1524	1529	TATA-box	core promoter element around -30 of transcription start	TATA-box:core promoter element around -30 of transcription start
Gorai.011G182100.1	1525	1528	TATA-box	core promoter element around -30 of transcription start	TATA-box:core promoter element around -30 of transcription start
Gorai.011G182100.1	1688	1691	TATA-box	core promoter element around -30 of transcription start	TATA-box:core promoter element around -30 of transcription start
Gorai.011G182100.1	1913	1921	TATA-box	core promoter element around -30 of transcription start	TATA-box:core promoter element around -30 of transcription start
Gorai.011G182100.1	1915	1918	TATA-box	core promoter element around -30 of transcription start	TATA-box:core promoter element around -30 of transcription start
Gorai.011G182100.1	1939	1945	TATA-box	core promoter element around -30 of transcription start	TATA-box:core promoter element around -30 of transcription start
Gorai.011G182100.1	1940	1945	TATA-box	core promoter element around -30 of transcription start	TATA-box:core promoter element around -30 of transcription start
Gorai.011G182100.1	1941	1946	TATA-box	core promoter element around -30 of transcription start	TATA-box:core promoter element around -30 of transcription start
Gorai.011G182100.1	1942	1945	TATA-box	core promoter element around -30 of transcription start	TATA-box:core promoter element around -30 of transcription start
Gorai.011G182100.1	1962	1973	TATA-box	core promoter element around -30 of transcription start	TATA-box:core promoter element around -30 of transcription start
Gorai.011G182100.1	1970	1975	TATA-box	core promoter element around -30 of transcription start	TATA-box:core promoter element around -30 of transcription start
Gorai.011G182100.1	1971	1976	TATA-box	core promoter element around -30 of transcription start	TATA-box:core promoter element around -30 of transcription start
Gorai.011G182100.1	1972	1977	TATA-box	core promoter element around -30 of transcription start	TATA-box:core promoter element around -30 of transcription start
Gorai.011G182100.1	1973	1978	TATA-box	core promoter element around -30 of transcription start	TATA-box:core promoter element around -30 of transcription start
Gorai.011G182100.1	1974	1979	TATA-box	core promoter element around -30 of transcription start	TATA-box:core promoter element around -30 of transcription start
Gorai.011G182100.1	1975	1978	TATA-box	core promoter element around -30 of transcription start	TATA-box:core promoter element around -30 of transcription start
Gorai.011G182100.1	1542	1548	GCN4_motif	cis-regulatory element involved in endosperm expression	GCN4_motif:cis-regulatory element involved in endosperm expression
Gorai.011G182100.1	700	710	Box III	protein binding site	Box III:protein binding site
Gorai.011G182100.1	1816	1820	CGTCA-motif	cis-acting regulatory element involved in the MeJA-responsiveness	CGTCA-motif:cis-acting regulatory element involved in the MeJA-responsiveness
Gorai.011G182100.1	478	486	MSA-like	cis-acting element involved in cell cycle regulation	MSA-like:cis-acting element involved in cell cycle regulation
Gorai.011G182100.1	480	488	MSA-like	cis-acting element involved in cell cycle regulation	MSA-like:cis-acting element involved in cell cycle regulation
Gorai.011G182100.1	260	265	ARE	cis-acting regulatory element essential for the anaerobic induction	ARE:cis-acting regulatory element essential for the anaerobic induction
Gorai.011G182100.1	279	284	ARE	cis-acting regulatory element essential for the anaerobic induction	ARE:cis-acting regulatory element essential for the anaerobic induction
Gorai.011G182100.1	293	298	ARE	cis-acting regulatory element essential for the anaerobic induction	ARE:cis-acting regulatory element essential for the anaerobic induction
Gorai.011G182100.1	510	515	ARE	cis-acting regulatory element essential for the anaerobic induction	ARE:cis-acting regulatory element essential for the anaerobic induction
Gorai.011G182100.1	1371	1379	WUN-motif	wound-responsive element	WUN-motif:wound-responsive element
Gorai.011G182100.1	1406	1414	WUN-motif	wound-responsive element	WUN-motif:wound-responsive element
Gorai.011G182100.1	769	774	G-box	cis-acting regulatory element involved in light responsiveness	G-box:cis-acting regulatory element involved in light responsiveness
Gorai.011G182100.1	1055	1060	G-box	cis-acting regulatory element involved in light responsiveness	G-box:cis-acting regulatory element involved in light responsiveness
Gorai.011G182100.1	1726	1731	G-box	cis-acting regulatory element involved in light responsiveness	G-box:cis-acting regulatory element involved in light responsiveness
Gorai.011G182100.1	1814	1819	G-box	cis-acting regulatory element involved in light responsiveness	G-box:cis-acting regulatory element involved in light responsiveness
Gorai.011G182100.1	136	144	O2-site	cis-acting regulatory element involved in zein metabolism regulation	O2-site:cis-acting regulatory element involved in zein metabolism regulation
Gorai.011G182100.1	1104	1112	O2-site	cis-acting regulatory element involved in zein metabolism regulation	O2-site:cis-acting regulatory element involved in zein metabolism regulation
Gorai.011G182100.1	1589	1596	O2-site	cis-acting regulatory element involved in zein metabolism regulation	O2-site:cis-acting regulatory element involved in zein metabolism regulation
Gorai.011G182100.1	1813	1821	O2-site	cis-acting regulatory element involved in zein metabolism regulation	O2-site:cis-acting regulatory element involved in zein metabolism regulation
Gorai.011G182100.1	769	773	ABRE	cis-acting element involved in the abscisic acid responsiveness	ABRE:cis-acting element involved in the abscisic acid responsiveness
Gorai.011G182100.1	1342	1346	ABRE	cis-acting element involved in the abscisic acid responsiveness	ABRE:cis-acting element involved in the abscisic acid responsiveness
Gorai.011G182100.1	1726	1731	ABRE	cis-acting element involved in the abscisic acid responsiveness	ABRE:cis-acting element involved in the abscisic acid responsiveness
Gorai.011G182100.1	1727	1731	ABRE	cis-acting element involved in the abscisic acid responsiveness	ABRE:cis-acting element involved in the abscisic acid responsiveness
Gorai.011G182100.1	1814	1818	ABRE	cis-acting element involved in the abscisic acid responsiveness	ABRE:cis-acting element involved in the abscisic acid responsiveness
Gorai.011G182100.1	481	486	CCAAT-box	MYBHv1 binding site	CCAAT-box:MYBHv1 binding site
Gorai.011G182100.1	113	117	CAAT-box	common cis-acting element in promoter and enhancer regions	CAAT-box:common cis-acting element in promoter and enhancer regions
Gorai.011G182100.1	159	163	CAAT-box	common cis-acting element in promoter and enhancer regions	CAAT-box:common cis-acting element in promoter and enhancer regions
Gorai.011G182100.1	216	220	CAAT-box	common cis-acting element in promoter and enhancer regions	CAAT-box:common cis-acting element in promoter and enhancer regions
Gorai.011G182100.1	243	247	CAAT-box	common cis-acting element in promoter and enhancer regions	CAAT-box:common cis-acting element in promoter and enhancer regions
Gorai.011G182100.1	291	295	CAAT-box	common cis-acting element in promoter and enhancer regions	CAAT-box:common cis-acting element in promoter and enhancer regions
Gorai.011G182100.1	362	366	CAAT-box	common cis-acting element in promoter and enhancer regions	CAAT-box:common cis-acting element in promoter and enhancer regions
Gorai.011G182100.1	397	401	CAAT-box	common cis-acting element in promoter and enhancer regions	CAAT-box:common cis-acting element in promoter and enhancer regions
Gorai.011G182100.1	605	609	CAAT-box	common cis-acting element in promoter and enhancer regions	CAAT-box:common cis-acting element in promoter and enhancer regions
Gorai.011G182100.1	610	614	CAAT-box	common cis-acting element in promoter and enhancer regions	CAAT-box:common cis-acting element in promoter and enhancer regions
Gorai.011G182100.1	684	688	CAAT-box	common cis-acting element in promoter and enhancer regions	CAAT-box:common cis-acting element in promoter and enhancer regions
Gorai.011G182100.1	1164	1168	CAAT-box	common cis-acting element in promoter and enhancer regions	CAAT-box:common cis-acting element in promoter and enhancer regions
Gorai.011G182100.1	1200	1204	CAAT-box	common cis-acting element in promoter and enhancer regions	CAAT-box:common cis-acting element in promoter and enhancer regions
Gorai.011G182100.1	1278	1282	CAAT-box	common cis-acting element in promoter and enhancer regions	CAAT-box:common cis-acting element in promoter and enhancer regions
Gorai.011G182100.1	1317	1321	CAAT-box	common cis-acting element in promoter and enhancer regions	CAAT-box:common cis-acting element in promoter and enhancer regions
Gorai.011G182100.1	1333	1337	CAAT-box	common cis-acting element in promoter and enhancer regions	CAAT-box:common cis-acting element in promoter and enhancer regions
Gorai.011G182100.1	1416	1420	CAAT-box	common cis-acting element in promoter and enhancer regions	CAAT-box:common cis-acting element in promoter and enhancer regions
Gorai.011G182100.1	1519	1523	CAAT-box	common cis-acting element in promoter and enhancer regions	CAAT-box:common cis-acting element in promoter and enhancer regions
Gorai.011G182100.1	1528	1532	CAAT-box	common cis-acting element in promoter and enhancer regions	CAAT-box:common cis-acting element in promoter and enhancer regions
Gorai.011G182100.1	1740	1744	CAAT-box	common cis-acting element in promoter and enhancer regions	CAAT-box:common cis-acting element in promoter and enhancer regions
Gorai.011G182100.1	1748	1754	CAAT-box	common cis-acting element in promoter and enhancer regions	CAAT-box:common cis-acting element in promoter and enhancer regions
Gorai.011G182100.1	1999	2003	CAAT-box	common cis-acting element in promoter and enhancer regions	CAAT-box:common cis-acting element in promoter and enhancer regions
Gorai.011G182100.1	1342	1347	G-Box	cis-acting regulatory element involved in light responsiveness	G-Box:cis-acting regulatory element involved in light responsiveness
Gorai.011G182100.1	1726	1731	G-Box	cis-acting regulatory element involved in light responsiveness	G-Box:cis-acting regulatory element involved in light responsiveness
Gorai.011G182100.1	1816	1820	TGACG-motif	cis-acting regulatory element involved in the MeJA-responsiveness	TGACG-motif:cis-acting regulatory element involved in the MeJA-responsiveness
Gorai.011G182100.1	1029	1034	Box 4	part of a conserved DNA module involved in light responsiveness	Box 4:part of a conserved DNA module involved in light responsiveness
Gorai.011G182100.1	477	482	GT1-motif	light responsive element	GT1-motif:light responsive element
Gorai.011G182100.1	1227	1235.5	HD-Zip 3	protein binding site	HD-Zip 3:protein binding site
Gorai.011G182200.1	45	49	TATA-box	core promoter element around -30 of transcription start	TATA-box:core promoter element around -30 of transcription start
Gorai.011G182200.1	46	49	TATA-box	core promoter element around -30 of transcription start	TATA-box:core promoter element around -30 of transcription start
Gorai.011G182200.1	220	226	TATA-box	core promoter element around -30 of transcription start	TATA-box:core promoter element around -30 of transcription start
Gorai.011G182200.1	221	226	TATA-box	core promoter element around -30 of transcription start	TATA-box:core promoter element around -30 of transcription start
Gorai.011G182200.1	222	226	TATA-box	core promoter element around -30 of transcription start	TATA-box:core promoter element around -30 of transcription start
Gorai.011G182200.1	223	226	TATA-box	core promoter element around -30 of transcription start	TATA-box:core promoter element around -30 of transcription start
Gorai.011G182200.1	236	242	TATA-box	core promoter element around -30 of transcription start	TATA-box:core promoter element around -30 of transcription start
Gorai.011G182200.1	237	242	TATA-box	core promoter element around -30 of transcription start	TATA-box:core promoter element around -30 of transcription start
Gorai.011G182200.1	238	242	TATA-box	core promoter element around -30 of transcription start	TATA-box:core promoter element around -30 of transcription start
Gorai.011G182200.1	239	242	TATA-box	core promoter element around -30 of transcription start	TATA-box:core promoter element around -30 of transcription start
Gorai.011G182200.1	305	309	TATA-box	core promoter element around -30 of transcription start	TATA-box:core promoter element around -30 of transcription start
Gorai.011G182200.1	306	309	TATA-box	core promoter element around -30 of transcription start	TATA-box:core promoter element around -30 of transcription start
Gorai.011G182200.1	417	425	TATA-box	core promoter element around -30 of transcription start	TATA-box:core promoter element around -30 of transcription start
Gorai.011G182200.1	418	424	TATA-box	core promoter element around -30 of transcription start	TATA-box:core promoter element around -30 of transcription start
Gorai.011G182200.1	419	424	TATA-box	core promoter element around -30 of transcription start	TATA-box:core promoter element around -30 of transcription start
Gorai.011G182200.1	420	426	TATA-box	core promoter element around -30 of transcription start	TATA-box:core promoter element around -30 of transcription start
Gorai.011G182200.1	421	426	TATA-box	core promoter element around -30 of transcription start	TATA-box:core promoter element around -30 of transcription start
Gorai.011G182200.1	422	427	TATA-box	core promoter element around -30 of transcription start	TATA-box:core promoter element around -30 of transcription start
Gorai.011G182200.1	423	426	TATA-box	core promoter element around -30 of transcription start	TATA-box:core promoter element around -30 of transcription start
Gorai.011G182200.1	656	660	TATA-box	core promoter element around -30 of transcription start	TATA-box:core promoter element around -30 of transcription start
Gorai.011G182200.1	657	660	TATA-box	core promoter element around -30 of transcription start	TATA-box:core promoter element around -30 of transcription start
Gorai.011G182200.1	702	707	TATA-box	core promoter element around -30 of transcription start	TATA-box:core promoter element around -30 of transcription start
Gorai.011G182200.1	703	708	TATA-box	core promoter element around -30 of transcription start	TATA-box:core promoter element around -30 of transcription start
Gorai.011G182200.1	704	709	TATA-box	core promoter element around -30 of transcription start	TATA-box:core promoter element around -30 of transcription start
Gorai.011G182200.1	705	708	TATA-box	core promoter element around -30 of transcription start	TATA-box:core promoter element around -30 of transcription start
Gorai.011G182200.1	1034	1040	TATA-box	core promoter element around -30 of transcription start	TATA-box:core promoter element around -30 of transcription start
Gorai.011G182200.1	1116	1122	TATA-box	core promoter element around -30 of transcription start	TATA-box:core promoter element around -30 of transcription start
Gorai.011G182200.1	1206	1210	TATA-box	core promoter element around -30 of transcription start	TATA-box:core promoter element around -30 of transcription start
Gorai.011G182200.1	1207	1210	TATA-box	core promoter element around -30 of transcription start	TATA-box:core promoter element around -30 of transcription start
Gorai.011G182200.1	1216	1221	TATA-box	core promoter element around -30 of transcription start	TATA-box:core promoter element around -30 of transcription start
Gorai.011G182200.1	1218	1221	TATA-box	core promoter element around -30 of transcription start	TATA-box:core promoter element around -30 of transcription start
Gorai.011G182200.1	1518	1523	TATA-box	core promoter element around -30 of transcription start	TATA-box:core promoter element around -30 of transcription start
Gorai.011G182200.1	1519	1522	TATA-box	core promoter element around -30 of transcription start	TATA-box:core promoter element around -30 of transcription start
Gorai.011G182200.1	1621	1626	TATA-box	core promoter element around -30 of transcription start	TATA-box:core promoter element around -30 of transcription start
Gorai.011G182200.1	1622	1625	TATA-box	core promoter element around -30 of transcription start	TATA-box:core promoter element around -30 of transcription start
Gorai.011G182200.1	1640	1645	TATA-box	core promoter element around -30 of transcription start	TATA-box:core promoter element around -30 of transcription start
Gorai.011G182200.1	1641	1644	TATA-box	core promoter element around -30 of transcription start	TATA-box:core promoter element around -30 of transcription start
Gorai.011G182200.1	1651	1658	TATA-box	core promoter element around -30 of transcription start	TATA-box:core promoter element around -30 of transcription start
Gorai.011G182200.1	1723	1728	TATA-box	core promoter element around -30 of transcription start	TATA-box:core promoter element around -30 of transcription start
Gorai.011G182200.1	1724	1730	TATA-box	core promoter element around -30 of transcription start	TATA-box:core promoter element around -30 of transcription start
Gorai.011G182200.1	1725	1730	TATA-box	core promoter element around -30 of transcription start	TATA-box:core promoter element around -30 of transcription start
Gorai.011G182200.1	1726	1731	TATA-box	core promoter element around -30 of transcription start	TATA-box:core promoter element around -30 of transcription start
Gorai.011G182200.1	1727	1732	TATA-box	core promoter element around -30 of transcription start	TATA-box:core promoter element around -30 of transcription start
Gorai.011G182200.1	1728	1733	TATA-box	core promoter element around -30 of transcription start	TATA-box:core promoter element around -30 of transcription start
Gorai.011G182200.1	1729	1734	TATA-box	core promoter element around -30 of transcription start	TATA-box:core promoter element around -30 of transcription start
Gorai.011G182200.1	1730	1735	TATA-box	core promoter element around -30 of transcription start	TATA-box:core promoter element around -30 of transcription start
Gorai.011G182200.1	1731	1736	TATA-box	core promoter element around -30 of transcription start	TATA-box:core promoter element around -30 of transcription start
Gorai.011G182200.1	1732	1737	TATA-box	core promoter element around -30 of transcription start	TATA-box:core promoter element around -30 of transcription start
Gorai.011G182200.1	1733	1738	TATA-box	core promoter element around -30 of transcription start	TATA-box:core promoter element around -30 of transcription start
Gorai.011G182200.1	1734	1739	TATA-box	core promoter element around -30 of transcription start	TATA-box:core promoter element around -30 of transcription start
Gorai.011G182200.1	1735	1740	TATA-box	core promoter element around -30 of transcription start	TATA-box:core promoter element around -30 of transcription start
Gorai.011G182200.1	1736	1741	TATA-box	core promoter element around -30 of transcription start	TATA-box:core promoter element around -30 of transcription start
Gorai.011G182200.1	1737	1740	TATA-box	core promoter element around -30 of transcription start	TATA-box:core promoter element around -30 of transcription start
Gorai.011G182200.1	1915	1920	TATA-box	core promoter element around -30 of transcription start	TATA-box:core promoter element around -30 of transcription start
Gorai.011G182200.1	1916	1920	TATA-box	core promoter element around -30 of transcription start	TATA-box:core promoter element around -30 of transcription start
Gorai.011G182200.1	1917	1920	TATA-box	core promoter element around -30 of transcription start	TATA-box:core promoter element around -30 of transcription start
Gorai.011G182200.1	1940	1943	TATA-box	core promoter element around -30 of transcription start	TATA-box:core promoter element around -30 of transcription start
Gorai.011G182200.1	463	469	MRE	MYB binding site involved in light responsiveness	MRE:MYB binding site involved in light responsiveness
Gorai.011G182200.1	295	300	TCT-motif	part of a light responsive element	TCT-motif:part of a light responsive element
Gorai.011G182200.1	639	644	TCT-motif	part of a light responsive element	TCT-motif:part of a light responsive element
Gorai.011G182200.1	1336	1341	TCT-motif	part of a light responsive element	TCT-motif:part of a light responsive element
Gorai.011G182200.1	1294	1299	MBS	MYB binding site involved in drought-inducibility	MBS:MYB binding site involved in drought-inducibility
Gorai.011G182200.1	1311	1316	LTR	cis-acting element involved in low-temperature responsiveness	LTR:cis-acting element involved in low-temperature responsiveness
Gorai.011G182200.1	1697	1702	ARE	cis-acting regulatory element essential for the anaerobic induction	ARE:cis-acting regulatory element essential for the anaerobic induction
Gorai.011G182200.1	1853	1858	ARE	cis-acting regulatory element essential for the anaerobic induction	ARE:cis-acting regulatory element essential for the anaerobic induction
Gorai.011G182200.1	947	952	G-box	cis-acting regulatory element involved in light responsiveness	G-box:cis-acting regulatory element involved in light responsiveness
Gorai.011G182200.1	1221	1227	TCCC-motif	part of a light responsive element	TCCC-motif:part of a light responsive element
Gorai.011G182200.1	1899	1905	TCCC-motif	part of a light responsive element	TCCC-motif:part of a light responsive element
Gorai.011G182200.1	795	799	ABRE	cis-acting element involved in the abscisic acid responsiveness	ABRE:cis-acting element involved in the abscisic acid responsiveness
Gorai.011G182200.1	948	952	ABRE	cis-acting element involved in the abscisic acid responsiveness	ABRE:cis-acting element involved in the abscisic acid responsiveness
Gorai.011G182200.1	90	94	CAAT-box	common cis-acting element in promoter and enhancer regions	CAAT-box:common cis-acting element in promoter and enhancer regions
Gorai.011G182200.1	121	125	CAAT-box	common cis-acting element in promoter and enhancer regions	CAAT-box:common cis-acting element in promoter and enhancer regions
Gorai.011G182200.1	126	130	CAAT-box	common cis-acting element in promoter and enhancer regions	CAAT-box:common cis-acting element in promoter and enhancer regions
Gorai.011G182200.1	319	323	CAAT-box	common cis-acting element in promoter and enhancer regions	CAAT-box:common cis-acting element in promoter and enhancer regions
Gorai.011G182200.1	340	344	CAAT-box	common cis-acting element in promoter and enhancer regions	CAAT-box:common cis-acting element in promoter and enhancer regions
Gorai.011G182200.1	345	349	CAAT-box	common cis-acting element in promoter and enhancer regions	CAAT-box:common cis-acting element in promoter and enhancer regions
Gorai.011G182200.1	363	367	CAAT-box	common cis-acting element in promoter and enhancer regions	CAAT-box:common cis-acting element in promoter and enhancer regions
Gorai.011G182200.1	397	401	CAAT-box	common cis-acting element in promoter and enhancer regions	CAAT-box:common cis-acting element in promoter and enhancer regions
Gorai.011G182200.1	444	448	CAAT-box	common cis-acting element in promoter and enhancer regions	CAAT-box:common cis-acting element in promoter and enhancer regions
Gorai.011G182200.1	457	461	CAAT-box	common cis-acting element in promoter and enhancer regions	CAAT-box:common cis-acting element in promoter and enhancer regions
Gorai.011G182200.1	534	538	CAAT-box	common cis-acting element in promoter and enhancer regions	CAAT-box:common cis-acting element in promoter and enhancer regions
Gorai.011G182200.1	603	607	CAAT-box	common cis-acting element in promoter and enhancer regions	CAAT-box:common cis-acting element in promoter and enhancer regions
Gorai.011G182200.1	609	613	CAAT-box	common cis-acting element in promoter and enhancer regions	CAAT-box:common cis-acting element in promoter and enhancer regions
Gorai.011G182200.1	696	700	CAAT-box	common cis-acting element in promoter and enhancer regions	CAAT-box:common cis-acting element in promoter and enhancer regions
Gorai.011G182200.1	835	839	CAAT-box	common cis-acting element in promoter and enhancer regions	CAAT-box:common cis-acting element in promoter and enhancer regions
Gorai.011G182200.1	931	935	CAAT-box	common cis-acting element in promoter and enhancer regions	CAAT-box:common cis-acting element in promoter and enhancer regions
Gorai.011G182200.1	990	994	CAAT-box	common cis-acting element in promoter and enhancer regions	CAAT-box:common cis-acting element in promoter and enhancer regions
Gorai.011G182200.1	1157	1161	CAAT-box	common cis-acting element in promoter and enhancer regions	CAAT-box:common cis-acting element in promoter and enhancer regions
Gorai.011G182200.1	1402	1406	CAAT-box	common cis-acting element in promoter and enhancer regions	CAAT-box:common cis-acting element in promoter and enhancer regions
Gorai.011G182200.1	1701	1705	CAAT-box	common cis-acting element in promoter and enhancer regions	CAAT-box:common cis-acting element in promoter and enhancer regions
Gorai.011G182200.1	1754	1758	CAAT-box	common cis-acting element in promoter and enhancer regions	CAAT-box:common cis-acting element in promoter and enhancer regions
Gorai.011G182200.1	794	799	G-Box	cis-acting regulatory element involved in light responsiveness	G-Box:cis-acting regulatory element involved in light responsiveness
Gorai.011G182200.1	936	941	TGA-element	auxin-responsive element	TGA-element:auxin-responsive element
Gorai.011G182200.1	731	736	A-box	cis-acting regulatory element	A-box:cis-acting regulatory element
Gorai.011G182200.1	633	642	3-AF1 binding site	light responsive element	3-AF1 binding site:light responsive element
Gorai.011G182200.1	1172	1177	Box 4	part of a conserved DNA module involved in light responsiveness	Box 4:part of a conserved DNA module involved in light responsiveness
Gorai.011G182200.1	1612	1617	Box 4	part of a conserved DNA module involved in light responsiveness	Box 4:part of a conserved DNA module involved in light responsiveness
Gorai.012G126500.1	1438	1442	ABRE	cis-acting element involved in the abscisic acid responsiveness	ABRE:cis-acting element involved in the abscisic acid responsiveness
Gorai.012G126500.1	1715	1719	ABRE	cis-acting element involved in the abscisic acid responsiveness	ABRE:cis-acting element involved in the abscisic acid responsiveness
Gorai.012G126500.1	1902	1906	ABRE	cis-acting element involved in the abscisic acid responsiveness	ABRE:cis-acting element involved in the abscisic acid responsiveness
Gorai.012G126500.1	1256	1262	TCCC-motif	part of a light responsive element	TCCC-motif:part of a light responsive element
Gorai.012G126500.1	113	121	TCA-element	cis-acting element involved in salicylic acid responsiveness	TCA-element:cis-acting element involved in salicylic acid responsiveness
Gorai.012G126500.1	1758	1766	TCA-element	cis-acting element involved in salicylic acid responsiveness	TCA-element:cis-acting element involved in salicylic acid responsiveness
Gorai.012G126500.1	373	377	CAAT-box	common cis-acting element in promoter and enhancer regions	CAAT-box:common cis-acting element in promoter and enhancer regions
Gorai.012G126500.1	528	532	CAAT-box	common cis-acting element in promoter and enhancer regions	CAAT-box:common cis-acting element in promoter and enhancer regions
Gorai.012G126500.1	535	539	CAAT-box	common cis-acting element in promoter and enhancer regions	CAAT-box:common cis-acting element in promoter and enhancer regions
Gorai.012G126500.1	980	984	CAAT-box	common cis-acting element in promoter and enhancer regions	CAAT-box:common cis-acting element in promoter and enhancer regions
Gorai.012G126500.1	1001	1005	CAAT-box	common cis-acting element in promoter and enhancer regions	CAAT-box:common cis-acting element in promoter and enhancer regions
Gorai.012G126500.1	1094	1098	CAAT-box	common cis-acting element in promoter and enhancer regions	CAAT-box:common cis-acting element in promoter and enhancer regions
Gorai.012G126500.1	1158	1162	CAAT-box	common cis-acting element in promoter and enhancer regions	CAAT-box:common cis-acting element in promoter and enhancer regions
Gorai.012G126500.1	1533	1537	CAAT-box	common cis-acting element in promoter and enhancer regions	CAAT-box:common cis-acting element in promoter and enhancer regions
Gorai.012G126500.1	1574	1578	CAAT-box	common cis-acting element in promoter and enhancer regions	CAAT-box:common cis-acting element in promoter and enhancer regions
Gorai.012G126500.1	1582	1586	CAAT-box	common cis-acting element in promoter and enhancer regions	CAAT-box:common cis-acting element in promoter and enhancer regions
Gorai.012G126500.1	1772	1776	CAAT-box	common cis-acting element in promoter and enhancer regions	CAAT-box:common cis-acting element in promoter and enhancer regions
Gorai.012G126500.1	1775	1779	CAAT-box	common cis-acting element in promoter and enhancer regions	CAAT-box:common cis-acting element in promoter and enhancer regions
Gorai.012G126500.1	1858	1862	CAAT-box	common cis-acting element in promoter and enhancer regions	CAAT-box:common cis-acting element in promoter and enhancer regions
Gorai.012G126500.1	1924	1928	CAAT-box	common cis-acting element in promoter and enhancer regions	CAAT-box:common cis-acting element in promoter and enhancer regions
Gorai.012G126500.1	1945	1949	CAAT-box	common cis-acting element in promoter and enhancer regions	CAAT-box:common cis-acting element in promoter and enhancer regions
Gorai.012G126500.1	1713	1717	TGACG-motif	cis-acting regulatory element involved in the MeJA-responsiveness	TGACG-motif:cis-acting regulatory element involved in the MeJA-responsiveness
Gorai.012G126500.1	555	560	TGA-element	auxin-responsive element	TGA-element:auxin-responsive element
Gorai.012G126500.1	1438	1443	G-Box	cis-acting regulatory element involved in light responsiveness	G-Box:cis-acting regulatory element involved in light responsiveness
Gorai.012G126500.1	1346	1354	I-box	part of a light responsive element	I-box:part of a light responsive element
Gorai.012G126500.1	1464	1470	GT1-motif	light responsive element	GT1-motif:light responsive element
Gorai.012G126500.1	184	189	Box 4	part of a conserved DNA module involved in light responsiveness	Box 4:part of a conserved DNA module involved in light responsiveness
Gorai.012G126500.1	321	326	Box 4	part of a conserved DNA module involved in light responsiveness	Box 4:part of a conserved DNA module involved in light responsiveness
Gorai.012G126500.1	444	449	Box 4	part of a conserved DNA module involved in light responsiveness	Box 4:part of a conserved DNA module involved in light responsiveness
Gorai.012G126500.1	685	690	Box 4	part of a conserved DNA module involved in light responsiveness	Box 4:part of a conserved DNA module involved in light responsiveness
Gorai.012G126500.1	1006	1011	Box 4	part of a conserved DNA module involved in light responsiveness	Box 4:part of a conserved DNA module involved in light responsiveness
Gorai.012G126500.1	1187	1192	Box 4	part of a conserved DNA module involved in light responsiveness	Box 4:part of a conserved DNA module involved in light responsiveness
Gorai.012G126500.1	124	132	TATA-box	core promoter element around -30 of transcription start	TATA-box:core promoter element around -30 of transcription start
Gorai.012G126500.1	125	131	TATA-box	core promoter element around -30 of transcription start	TATA-box:core promoter element around -30 of transcription start
Gorai.012G126500.1	126	131	TATA-box	core promoter element around -30 of transcription start	TATA-box:core promoter element around -30 of transcription start
Gorai.012G126500.1	127	131	TATA-box	core promoter element around -30 of transcription start	TATA-box:core promoter element around -30 of transcription start
Gorai.012G126500.1	128	131	TATA-box	core promoter element around -30 of transcription start	TATA-box:core promoter element around -30 of transcription start
Gorai.012G126500.1	143	149	TATA-box	core promoter element around -30 of transcription start	TATA-box:core promoter element around -30 of transcription start
Gorai.012G126500.1	144	149	TATA-box	core promoter element around -30 of transcription start	TATA-box:core promoter element around -30 of transcription start
Gorai.012G126500.1	145	149	TATA-box	core promoter element around -30 of transcription start	TATA-box:core promoter element around -30 of transcription start
Gorai.012G126500.1	146	149	TATA-box	core promoter element around -30 of transcription start	TATA-box:core promoter element around -30 of transcription start
Gorai.012G126500.1	162	167	TATA-box	core promoter element around -30 of transcription start	TATA-box:core promoter element around -30 of transcription start
Gorai.012G126500.1	163	167	TATA-box	core promoter element around -30 of transcription start	TATA-box:core promoter element around -30 of transcription start
Gorai.012G126500.1	164	167	TATA-box	core promoter element around -30 of transcription start	TATA-box:core promoter element around -30 of transcription start
Gorai.012G126500.1	246	255	TATA-box	core promoter element around -30 of transcription start	TATA-box:core promoter element around -30 of transcription start
Gorai.012G126500.1	247	253	TATA-box	core promoter element around -30 of transcription start	TATA-box:core promoter element around -30 of transcription start
Gorai.012G126500.1	248	253	TATA-box	core promoter element around -30 of transcription start	TATA-box:core promoter element around -30 of transcription start
Gorai.012G126500.1	249	253	TATA-box	core promoter element around -30 of transcription start	TATA-box:core promoter element around -30 of transcription start
Gorai.012G126500.1	250	253	TATA-box	core promoter element around -30 of transcription start	TATA-box:core promoter element around -30 of transcription start
Gorai.012G126500.1	268	277	TATA-box	core promoter element around -30 of transcription start	TATA-box:core promoter element around -30 of transcription start
Gorai.012G126500.1	269	275	TATA-box	core promoter element around -30 of transcription start	TATA-box:core promoter element around -30 of transcription start
Gorai.012G126500.1	270	275	TATA-box	core promoter element around -30 of transcription start	TATA-box:core promoter element around -30 of transcription start
Gorai.012G126500.1	271	275	TATA-box	core promoter element around -30 of transcription start	TATA-box:core promoter element around -30 of transcription start
Gorai.012G126500.1	272	275	TATA-box	core promoter element around -30 of transcription start	TATA-box:core promoter element around -30 of transcription start
Gorai.012G126500.1	359	367	TATA-box	core promoter element around -30 of transcription start	TATA-box:core promoter element around -30 of transcription start
Gorai.012G126500.1	409	418	TATA-box	core promoter element around -30 of transcription start	TATA-box:core promoter element around -30 of transcription start
Gorai.012G126500.1	411	414	TATA-box	core promoter element around -30 of transcription start	TATA-box:core promoter element around -30 of transcription start
Gorai.012G126500.1	648	655	TATA-box	core promoter element around -30 of transcription start	TATA-box:core promoter element around -30 of transcription start
Gorai.012G126500.1	659	667	TATA-box	core promoter element around -30 of transcription start	TATA-box:core promoter element around -30 of transcription start
Gorai.012G126500.1	660	665	TATA-box	core promoter element around -30 of transcription start	TATA-box:core promoter element around -30 of transcription start
Gorai.012G126500.1	661	667	TATA-box	core promoter element around -30 of transcription start	TATA-box:core promoter element around -30 of transcription start
Gorai.012G126500.1	662	667	TATA-box	core promoter element around -30 of transcription start	TATA-box:core promoter element around -30 of transcription start
Gorai.012G126500.1	663	668	TATA-box	core promoter element around -30 of transcription start	TATA-box:core promoter element around -30 of transcription start
Gorai.012G126500.1	664	667	TATA-box	core promoter element around -30 of transcription start	TATA-box:core promoter element around -30 of transcription start
Gorai.012G126500.1	902	905	TATA-box	core promoter element around -30 of transcription start	TATA-box:core promoter element around -30 of transcription start
Gorai.012G126500.1	1026	1033	TATA-box	core promoter element around -30 of transcription start	TATA-box:core promoter element around -30 of transcription start
Gorai.012G126500.1	1037	1044	TATA-box	core promoter element around -30 of transcription start	TATA-box:core promoter element around -30 of transcription start
Gorai.012G126500.1	1042	1047	TATA-box	core promoter element around -30 of transcription start	TATA-box:core promoter element around -30 of transcription start
Gorai.012G126500.1	1043	1048	TATA-box	core promoter element around -30 of transcription start	TATA-box:core promoter element around -30 of transcription start
Gorai.012G126500.1	1044	1049	TATA-box	core promoter element around -30 of transcription start	TATA-box:core promoter element around -30 of transcription start
Gorai.012G126500.1	1045	1050	TATA-box	core promoter element around -30 of transcription start	TATA-box:core promoter element around -30 of transcription start
Gorai.012G126500.1	1046	1051	TATA-box	core promoter element around -30 of transcription start	TATA-box:core promoter element around -30 of transcription start
Gorai.012G126500.1	1047	1050	TATA-box	core promoter element around -30 of transcription start	TATA-box:core promoter element around -30 of transcription start
Gorai.012G126500.1	1121	1126	TATA-box	core promoter element around -30 of transcription start	TATA-box:core promoter element around -30 of transcription start
Gorai.012G126500.1	1123	1126	TATA-box	core promoter element around -30 of transcription start	TATA-box:core promoter element around -30 of transcription start
Gorai.012G126500.1	1204	1210	TATA-box	core promoter element around -30 of transcription start	TATA-box:core promoter element around -30 of transcription start
Gorai.012G126500.1	1205	1210	TATA-box	core promoter element around -30 of transcription start	TATA-box:core promoter element around -30 of transcription start
Gorai.012G126500.1	1206	1210	TATA-box	core promoter element around -30 of transcription start	TATA-box:core promoter element around -30 of transcription start
Gorai.012G126500.1	1207	1210	TATA-box	core promoter element around -30 of transcription start	TATA-box:core promoter element around -30 of transcription start
Gorai.012G126500.1	1415	1419	TATA-box	core promoter element around -30 of transcription start	TATA-box:core promoter element around -30 of transcription start
Gorai.012G126500.1	1416	1419	TATA-box	core promoter element around -30 of transcription start	TATA-box:core promoter element around -30 of transcription start
Gorai.012G126500.1	1490	1495	TATA-box	core promoter element around -30 of transcription start	TATA-box:core promoter element around -30 of transcription start
Gorai.012G126500.1	1491	1494	TATA-box	core promoter element around -30 of transcription start	TATA-box:core promoter element around -30 of transcription start
Gorai.012G126500.1	1536	1541	TATA-box	core promoter element around -30 of transcription start	TATA-box:core promoter element around -30 of transcription start
Gorai.012G126500.1	1537	1541	TATA-box	core promoter element around -30 of transcription start	TATA-box:core promoter element around -30 of transcription start
Gorai.012G126500.1	1538	1541	TATA-box	core promoter element around -30 of transcription start	TATA-box:core promoter element around -30 of transcription start
Gorai.012G126500.1	1567	1572	TATA-box	core promoter element around -30 of transcription start	TATA-box:core promoter element around -30 of transcription start
Gorai.012G126500.1	1568	1574	TATA-box	core promoter element around -30 of transcription start	TATA-box:core promoter element around -30 of transcription start
Gorai.012G126500.1	1569	1574	TATA-box	core promoter element around -30 of transcription start	TATA-box:core promoter element around -30 of transcription start
Gorai.012G126500.1	1570	1575	TATA-box	core promoter element around -30 of transcription start	TATA-box:core promoter element around -30 of transcription start
Gorai.012G126500.1	1571	1574	TATA-box	core promoter element around -30 of transcription start	TATA-box:core promoter element around -30 of transcription start
Gorai.012G126500.1	1640	1643	TATA-box	core promoter element around -30 of transcription start	TATA-box:core promoter element around -30 of transcription start
Gorai.012G126500.1	1696	1701	TATA-box	core promoter element around -30 of transcription start	TATA-box:core promoter element around -30 of transcription start
Gorai.012G126500.1	1697	1702	TATA-box	core promoter element around -30 of transcription start	TATA-box:core promoter element around -30 of transcription start
Gorai.012G126500.1	1698	1703	TATA-box	core promoter element around -30 of transcription start	TATA-box:core promoter element around -30 of transcription start
Gorai.012G126500.1	1699	1704	TATA-box	core promoter element around -30 of transcription start	TATA-box:core promoter element around -30 of transcription start
Gorai.012G126500.1	1700	1705	TATA-box	core promoter element around -30 of transcription start	TATA-box:core promoter element around -30 of transcription start
Gorai.012G126500.1	1701	1706	TATA-box	core promoter element around -30 of transcription start	TATA-box:core promoter element around -30 of transcription start
Gorai.012G126500.1	1702	1707	TATA-box	core promoter element around -30 of transcription start	TATA-box:core promoter element around -30 of transcription start
Gorai.012G126500.1	1703	1708	TATA-box	core promoter element around -30 of transcription start	TATA-box:core promoter element around -30 of transcription start
Gorai.012G126500.1	1704	1709	TATA-box	core promoter element around -30 of transcription start	TATA-box:core promoter element around -30 of transcription start
Gorai.012G126500.1	1705	1710	TATA-box	core promoter element around -30 of transcription start	TATA-box:core promoter element around -30 of transcription start
Gorai.012G126500.1	1706	1711	TATA-box	core promoter element around -30 of transcription start	TATA-box:core promoter element around -30 of transcription start
Gorai.012G126500.1	1707	1710	TATA-box	core promoter element around -30 of transcription start	TATA-box:core promoter element around -30 of transcription start
Gorai.012G126500.1	1838	1842	TATA-box	core promoter element around -30 of transcription start	TATA-box:core promoter element around -30 of transcription start
Gorai.012G126500.1	1839	1842	TATA-box	core promoter element around -30 of transcription start	TATA-box:core promoter element around -30 of transcription start
Gorai.012G126500.1	1497	1504	GA-motif	part of a light responsive element	GA-motif:part of a light responsive element
Gorai.012G126500.1	1810	1815	ARE	cis-acting regulatory element essential for the anaerobic induction	ARE:cis-acting regulatory element essential for the anaerobic induction
Gorai.012G126500.1	1714	1719	G-box	cis-acting regulatory element involved in light responsiveness	G-box:cis-acting regulatory element involved in light responsiveness
Gorai.012G126500.1	1902	1907	G-box	cis-acting regulatory element involved in light responsiveness	G-box:cis-acting regulatory element involved in light responsiveness
Gorai.012G126500.1	303	312	GATA-motif	part of a light responsive element	GATA-motif:part of a light responsive element
Gorai.012G126500.1	850	858	GATA-motif	part of a light responsive element	GATA-motif:part of a light responsive element
Gorai.012G126500.1	1868	1877	GATA-motif	part of a light responsive element	GATA-motif:part of a light responsive element
Gorai.012G126500.1	1713	1717	CGTCA-motif	cis-acting regulatory element involved in the MeJA-responsiveness	CGTCA-motif:cis-acting regulatory element involved in the MeJA-responsiveness

## Sheet: Table S8c
Table S8c. Sorghum bicolor promoter region
Gene ID's	Start	End	Domain Names	Descriptions
Sobic.001G359700.1	720	725	CCAAT-box	MYBHv1 binding site	CCAAT-box:MYBHv1 binding site
Sobic.001G359700.1	1093	1097	CGTCA-motif	cis-acting regulatory element involved in the MeJA-responsiveness	CGTCA-motif:cis-acting regulatory element involved in the MeJA-responsiveness
Sobic.001G359700.1	1758	1762	CGTCA-motif	cis-acting regulatory element involved in the MeJA-responsiveness	CGTCA-motif:cis-acting regulatory element involved in the MeJA-responsiveness
Sobic.001G359700.1	1816	1822	GATA-motif	part of a light responsive element	GATA-motif:part of a light responsive element
Sobic.001G359700.1	1821	1827	GATA-motif	part of a light responsive element	GATA-motif:part of a light responsive element
Sobic.001G359700.1	1100	1108	TCA-element	cis-acting element involved in salicylic acid responsiveness	TCA-element:cis-acting element involved in salicylic acid responsiveness
Sobic.001G359700.1	1745	1754	GTGGC-motif	part of a light responsive element	GTGGC-motif:part of a light responsive element
Sobic.001G359700.1	1215	1220	TCT-motif	part of a light responsive element	TCT-motif:part of a light responsive element
Sobic.001G359700.1	1676	1681	GC-motif	enhancer-like element involved in anoxic specific inducibility	GC-motif:enhancer-like element involved in anoxic specific inducibility
Sobic.001G359700.1	1739	1744	GC-motif	enhancer-like element involved in anoxic specific inducibility	GC-motif:enhancer-like element involved in anoxic specific inducibility
Sobic.001G359700.1	130	134	CAAT-box	common cis-acting element in promoter and enhancer regions	CAAT-box:common cis-acting element in promoter and enhancer regions
Sobic.001G359700.1	381	385	CAAT-box	common cis-acting element in promoter and enhancer regions	CAAT-box:common cis-acting element in promoter and enhancer regions
Sobic.001G359700.1	394	398	CAAT-box	common cis-acting element in promoter and enhancer regions	CAAT-box:common cis-acting element in promoter and enhancer regions
Sobic.001G359700.1	436	440	CAAT-box	common cis-acting element in promoter and enhancer regions	CAAT-box:common cis-acting element in promoter and enhancer regions
Sobic.001G359700.1	594	598	CAAT-box	common cis-acting element in promoter and enhancer regions	CAAT-box:common cis-acting element in promoter and enhancer regions
Sobic.001G359700.1	615	619	CAAT-box	common cis-acting element in promoter and enhancer regions	CAAT-box:common cis-acting element in promoter and enhancer regions
Sobic.001G359700.1	1064	1068	CAAT-box	common cis-acting element in promoter and enhancer regions	CAAT-box:common cis-acting element in promoter and enhancer regions
Sobic.001G359700.1	1168	1172	CAAT-box	common cis-acting element in promoter and enhancer regions	CAAT-box:common cis-acting element in promoter and enhancer regions
Sobic.001G359700.1	1408	1412	CAAT-box	common cis-acting element in promoter and enhancer regions	CAAT-box:common cis-acting element in promoter and enhancer regions
Sobic.001G359700.1	1870	1874	CAAT-box	common cis-acting element in promoter and enhancer regions	CAAT-box:common cis-acting element in promoter and enhancer regions
Sobic.001G359700.1	1985	1989	CAAT-box	common cis-acting element in promoter and enhancer regions	CAAT-box:common cis-acting element in promoter and enhancer regions
Sobic.001G359700.1	41	46	ARE	cis-acting regulatory element essential for the anaerobic induction	ARE:cis-acting regulatory element essential for the anaerobic induction
Sobic.001G359700.1	1650	1655	ARE	cis-acting regulatory element essential for the anaerobic induction	ARE:cis-acting regulatory element essential for the anaerobic induction
Sobic.001G359700.1	951	956	G-Box	cis-acting regulatory element involved in light responsiveness	G-Box:cis-acting regulatory element involved in light responsiveness
Sobic.001G359700.1	153	158	TATA-box	core promoter element around -30 of transcription start	TATA-box:core promoter element around -30 of transcription start
Sobic.001G359700.1	154	159	TATA-box	core promoter element around -30 of transcription start	TATA-box:core promoter element around -30 of transcription start
Sobic.001G359700.1	155	160	TATA-box	core promoter element around -30 of transcription start	TATA-box:core promoter element around -30 of transcription start
Sobic.001G359700.1	157	160	TATA-box	core promoter element around -30 of transcription start	TATA-box:core promoter element around -30 of transcription start
Sobic.001G359700.1	182	186	TATA-box	core promoter element around -30 of transcription start	TATA-box:core promoter element around -30 of transcription start
Sobic.001G359700.1	183	186	TATA-box	core promoter element around -30 of transcription start	TATA-box:core promoter element around -30 of transcription start
Sobic.001G359700.1	194	199	TATA-box	core promoter element around -30 of transcription start	TATA-box:core promoter element around -30 of transcription start
Sobic.001G359700.1	195	199	TATA-box	core promoter element around -30 of transcription start	TATA-box:core promoter element around -30 of transcription start
Sobic.001G359700.1	196	199	TATA-box	core promoter element around -30 of transcription start	TATA-box:core promoter element around -30 of transcription start
Sobic.001G359700.1	217	220	TATA-box	core promoter element around -30 of transcription start	TATA-box:core promoter element around -30 of transcription start
Sobic.001G359700.1	282	285	TATA-box	core promoter element around -30 of transcription start	TATA-box:core promoter element around -30 of transcription start
Sobic.001G359700.1	404	410	TATA-box	core promoter element around -30 of transcription start	TATA-box:core promoter element around -30 of transcription start
Sobic.001G359700.1	405	410	TATA-box	core promoter element around -30 of transcription start	TATA-box:core promoter element around -30 of transcription start
Sobic.001G359700.1	406	410	TATA-box	core promoter element around -30 of transcription start	TATA-box:core promoter element around -30 of transcription start
Sobic.001G359700.1	407	410	TATA-box	core promoter element around -30 of transcription start	TATA-box:core promoter element around -30 of transcription start
Sobic.001G359700.1	444	449	TATA-box	core promoter element around -30 of transcription start	TATA-box:core promoter element around -30 of transcription start
Sobic.001G359700.1	445	450	TATA-box	core promoter element around -30 of transcription start	TATA-box:core promoter element around -30 of transcription start
Sobic.001G359700.1	446	449	TATA-box	core promoter element around -30 of transcription start	TATA-box:core promoter element around -30 of transcription start
Sobic.001G359700.1	474	480	TATA-box	core promoter element around -30 of transcription start	TATA-box:core promoter element around -30 of transcription start
Sobic.001G359700.1	475	480	TATA-box	core promoter element around -30 of transcription start	TATA-box:core promoter element around -30 of transcription start
Sobic.001G359700.1	476	482	TATA-box	core promoter element around -30 of transcription start	TATA-box:core promoter element around -30 of transcription start
Sobic.001G359700.1	477	482	TATA-box	core promoter element around -30 of transcription start	TATA-box:core promoter element around -30 of transcription start
Sobic.001G359700.1	479	482	TATA-box	core promoter element around -30 of transcription start	TATA-box:core promoter element around -30 of transcription start
Sobic.001G359700.1	536	540	TATA-box	core promoter element around -30 of transcription start	TATA-box:core promoter element around -30 of transcription start
Sobic.001G359700.1	537	540	TATA-box	core promoter element around -30 of transcription start	TATA-box:core promoter element around -30 of transcription start
Sobic.001G359700.1	587	593	TATA-box	core promoter element around -30 of transcription start	TATA-box:core promoter element around -30 of transcription start
Sobic.001G359700.1	732	738	TATA-box	core promoter element around -30 of transcription start	TATA-box:core promoter element around -30 of transcription start
Sobic.001G359700.1	733	738	TATA-box	core promoter element around -30 of transcription start	TATA-box:core promoter element around -30 of transcription start
Sobic.001G359700.1	734	739	TATA-box	core promoter element around -30 of transcription start	TATA-box:core promoter element around -30 of transcription start
Sobic.001G359700.1	735	740	TATA-box	core promoter element around -30 of transcription start	TATA-box:core promoter element around -30 of transcription start
Sobic.001G359700.1	737	740	TATA-box	core promoter element around -30 of transcription start	TATA-box:core promoter element around -30 of transcription start
Sobic.001G359700.1	1113	1118	TATA-box	core promoter element around -30 of transcription start	TATA-box:core promoter element around -30 of transcription start
Sobic.001G359700.1	1114	1118	TATA-box	core promoter element around -30 of transcription start	TATA-box:core promoter element around -30 of transcription start
Sobic.001G359700.1	1115	1118	TATA-box	core promoter element around -30 of transcription start	TATA-box:core promoter element around -30 of transcription start
Sobic.001G359700.1	1135	1140	TATA-box	core promoter element around -30 of transcription start	TATA-box:core promoter element around -30 of transcription start
Sobic.001G359700.1	1136	1140	TATA-box	core promoter element around -30 of transcription start	TATA-box:core promoter element around -30 of transcription start
Sobic.001G359700.1	1137	1140	TATA-box	core promoter element around -30 of transcription start	TATA-box:core promoter element around -30 of transcription start
Sobic.001G359700.1	1149	1154	TATA-box	core promoter element around -30 of transcription start	TATA-box:core promoter element around -30 of transcription start
Sobic.001G359700.1	1150	1153	TATA-box	core promoter element around -30 of transcription start	TATA-box:core promoter element around -30 of transcription start
Sobic.001G359700.1	1311	1314	TATA-box	core promoter element around -30 of transcription start	TATA-box:core promoter element around -30 of transcription start
Sobic.001G359700.1	1332	1335	TATA-box	core promoter element around -30 of transcription start	TATA-box:core promoter element around -30 of transcription start
Sobic.001G359700.1	1376	1381	TATA-box	core promoter element around -30 of transcription start	TATA-box:core promoter element around -30 of transcription start
Sobic.001G359700.1	1377	1382	TATA-box	core promoter element around -30 of transcription start	TATA-box:core promoter element around -30 of transcription start
Sobic.001G359700.1	1378	1381	TATA-box	core promoter element around -30 of transcription start	TATA-box:core promoter element around -30 of transcription start
Sobic.001G359700.1	1384	1389	TATA-box	core promoter element around -30 of transcription start	TATA-box:core promoter element around -30 of transcription start
Sobic.001G359700.1	1385	1389	TATA-box	core promoter element around -30 of transcription start	TATA-box:core promoter element around -30 of transcription start
Sobic.001G359700.1	1386	1389	TATA-box	core promoter element around -30 of transcription start	TATA-box:core promoter element around -30 of transcription start
Sobic.001G359700.1	1476	1481	TATA-box	core promoter element around -30 of transcription start	TATA-box:core promoter element around -30 of transcription start
Sobic.001G359700.1	1478	1481	TATA-box	core promoter element around -30 of transcription start	TATA-box:core promoter element around -30 of transcription start
Sobic.001G359700.1	1773	1776	TATA-box	core promoter element around -30 of transcription start	TATA-box:core promoter element around -30 of transcription start
Sobic.001G359700.1	1998	2003	TATA-box	core promoter element around -30 of transcription start	TATA-box:core promoter element around -30 of transcription start
Sobic.001G359700.1	1999	2004	TATA-box	core promoter element around -30 of transcription start	TATA-box:core promoter element around -30 of transcription start
Sobic.001G359700.1	2001	2004	TATA-box	core promoter element around -30 of transcription start	TATA-box:core promoter element around -30 of transcription start
Sobic.001G359700.1	2008	2013	TATA-box	core promoter element around -30 of transcription start	TATA-box:core promoter element around -30 of transcription start
Sobic.001G359700.1	2010	2013	TATA-box	core promoter element around -30 of transcription start	TATA-box:core promoter element around -30 of transcription start
Sobic.001G359700.1	1742	1747	A-box	cis-acting regulatory element	A-box:cis-acting regulatory element
Sobic.001G359700.1	1766	1771	A-box	cis-acting regulatory element	A-box:cis-acting regulatory element
Sobic.001G359700.1	952	956	ABRE	cis-acting element involved in the abscisic acid responsiveness	ABRE:cis-acting element involved in the abscisic acid responsiveness
Sobic.001G359700.1	1760	1764	ABRE	cis-acting element involved in the abscisic acid responsiveness	ABRE:cis-acting element involved in the abscisic acid responsiveness
Sobic.001G359700.1	1926	1931	Box 4	part of a conserved DNA module involved in light responsiveness	Box 4:part of a conserved DNA module involved in light responsiveness
Sobic.001G359700.1	1667	1672	Sp1	light responsive element	Sp1:light responsive element
Sobic.001G359700.1	1671	1676	Sp1	light responsive element	Sp1:light responsive element
Sobic.001G359700.1	1093	1097	TGACG-motif	cis-acting regulatory element involved in the MeJA-responsiveness	TGACG-motif:cis-acting regulatory element involved in the MeJA-responsiveness
Sobic.001G359700.1	1758	1762	TGACG-motif	cis-acting regulatory element involved in the MeJA-responsiveness	TGACG-motif:cis-acting regulatory element involved in the MeJA-responsiveness
Sobic.001G359700.1	1918	1923	MBS	MYB binding site involved in drought-inducibility	MBS:MYB binding site involved in drought-inducibility
Sobic.001G359700.1	935	941	GARE-motif	gibberellin-responsive element	GARE-motif:gibberellin-responsive element
Sobic.001G359700.1	1337	1346	3-AF3 binding site	part of a conserved DNA module array (CMA3)	3-AF3 binding site:part of a conserved DNA module array (CMA3)
Sobic.001G359700.1	949	956	G-box	cis-acting regulatory element involved in light responsiveness	G-box:cis-acting regulatory element involved in light responsiveness
Sobic.001G359700.1	1025	1030	G-box	cis-acting regulatory element involved in light responsiveness	G-box:cis-acting regulatory element involved in light responsiveness
Sobic.001G359700.1	1759	1764	G-box	cis-acting regulatory element involved in light responsiveness	G-box:cis-acting regulatory element involved in light responsiveness
Sobic.002G396600.1	769	777	GT1-motif	light responsive element	GT1-motif:light responsive element
Sobic.002G396600.1	1367	1372	CCAAT-box	MYBHv1 binding site	CCAAT-box:MYBHv1 binding site
Sobic.002G396600.1	1797	1805	ACE	cis-acting element involved in light responsiveness	ACE:cis-acting element involved in light responsiveness
Sobic.002G396600.1	1908	1914	MRE	MYB binding site involved in light responsiveness	MRE:MYB binding site involved in light responsiveness
Sobic.002G396600.1	678	682	CGTCA-motif	cis-acting regulatory element involved in the MeJA-responsiveness	CGTCA-motif:cis-acting regulatory element involved in the MeJA-responsiveness
Sobic.002G396600.1	835	839	CGTCA-motif	cis-acting regulatory element involved in the MeJA-responsiveness	CGTCA-motif:cis-acting regulatory element involved in the MeJA-responsiveness
Sobic.002G396600.1	1715	1719	CGTCA-motif	cis-acting regulatory element involved in the MeJA-responsiveness	CGTCA-motif:cis-acting regulatory element involved in the MeJA-responsiveness
Sobic.002G396600.1	329	334	TCT-motif	part of a light responsive element	TCT-motif:part of a light responsive element
Sobic.002G396600.1	1059	1064	G-Box	cis-acting regulatory element involved in light responsiveness	G-Box:cis-acting regulatory element involved in light responsiveness
Sobic.002G396600.1	1194	1199	G-Box	cis-acting regulatory element involved in light responsiveness	G-Box:cis-acting regulatory element involved in light responsiveness
Sobic.002G396600.1	1831	1836	G-Box	cis-acting regulatory element involved in light responsiveness	G-Box:cis-acting regulatory element involved in light responsiveness
Sobic.002G396600.1	1210	1215	TATA-box	core promoter element around -30 of transcription start	TATA-box:core promoter element around -30 of transcription start
Sobic.002G396600.1	1211	1214	TATA-box	core promoter element around -30 of transcription start	TATA-box:core promoter element around -30 of transcription start
Sobic.002G396600.1	1233	1236	TATA-box	core promoter element around -30 of transcription start	TATA-box:core promoter element around -30 of transcription start
Sobic.002G396600.1	1605	1611	TATA-box	core promoter element around -30 of transcription start	TATA-box:core promoter element around -30 of transcription start
Sobic.002G396600.1	1606	1611	TATA-box	core promoter element around -30 of transcription start	TATA-box:core promoter element around -30 of transcription start
Sobic.002G396600.1	1607	1611	TATA-box	core promoter element around -30 of transcription start	TATA-box:core promoter element around -30 of transcription start
Sobic.002G396600.1	1608	1611	TATA-box	core promoter element around -30 of transcription start	TATA-box:core promoter element around -30 of transcription start
Sobic.002G396600.1	1677	1682	TATA-box	core promoter element around -30 of transcription start	TATA-box:core promoter element around -30 of transcription start
Sobic.002G396600.1	1679	1684	TATA-box	core promoter element around -30 of transcription start	TATA-box:core promoter element around -30 of transcription start
Sobic.002G396600.1	1681	1684	TATA-box	core promoter element around -30 of transcription start	TATA-box:core promoter element around -30 of transcription start
Sobic.002G396600.1	1705	1710	TATA-box	core promoter element around -30 of transcription start	TATA-box:core promoter element around -30 of transcription start
Sobic.002G396600.1	1706	1711	TATA-box	core promoter element around -30 of transcription start	TATA-box:core promoter element around -30 of transcription start
Sobic.002G396600.1	1707	1710	TATA-box	core promoter element around -30 of transcription start	TATA-box:core promoter element around -30 of transcription start
Sobic.002G396600.1	1809	1814	TATA-box	core promoter element around -30 of transcription start	TATA-box:core promoter element around -30 of transcription start
Sobic.002G396600.1	1810	1814	TATA-box	core promoter element around -30 of transcription start	TATA-box:core promoter element around -30 of transcription start
Sobic.002G396600.1	1811	1814	TATA-box	core promoter element around -30 of transcription start	TATA-box:core promoter element around -30 of transcription start
Sobic.002G396600.1	1934	1937	TATA-box	core promoter element around -30 of transcription start	TATA-box:core promoter element around -30 of transcription start
Sobic.002G396600.1	1990	1995	TATA-box	core promoter element around -30 of transcription start	TATA-box:core promoter element around -30 of transcription start
Sobic.002G396600.1	1991	1994	TATA-box	core promoter element around -30 of transcription start	TATA-box:core promoter element around -30 of transcription start
Sobic.002G396600.1	1586	1591	TGA-element	auxin-responsive element	TGA-element:auxin-responsive element
Sobic.002G396600.1	135	140	ARE	cis-acting regulatory element essential for the anaerobic induction	ARE:cis-acting regulatory element essential for the anaerobic induction
Sobic.002G396600.1	904	909	ARE	cis-acting regulatory element essential for the anaerobic induction	ARE:cis-acting regulatory element essential for the anaerobic induction
Sobic.002G396600.1	26	30	CAAT-box	common cis-acting element in promoter and enhancer regions	CAAT-box:common cis-acting element in promoter and enhancer regions
Sobic.002G396600.1	1551	1555	CAAT-box	common cis-acting element in promoter and enhancer regions	CAAT-box:common cis-acting element in promoter and enhancer regions
Sobic.002G396600.1	1602	1606	CAAT-box	common cis-acting element in promoter and enhancer regions	CAAT-box:common cis-acting element in promoter and enhancer regions
Sobic.002G396600.1	1761	1765	CAAT-box	common cis-acting element in promoter and enhancer regions	CAAT-box:common cis-acting element in promoter and enhancer regions
Sobic.002G396600.1	1775	1779	CAAT-box	common cis-acting element in promoter and enhancer regions	CAAT-box:common cis-acting element in promoter and enhancer regions
Sobic.002G396600.1	1821	1825	CAAT-box	common cis-acting element in promoter and enhancer regions	CAAT-box:common cis-acting element in promoter and enhancer regions
Sobic.002G396600.1	840	845	LTR	cis-acting element involved in low-temperature responsiveness	LTR:cis-acting element involved in low-temperature responsiveness
Sobic.002G396600.1	1350	1355	LTR	cis-acting element involved in low-temperature responsiveness	LTR:cis-acting element involved in low-temperature responsiveness
Sobic.002G396600.1	1735	1740	Box 4	part of a conserved DNA module involved in light responsiveness	Box 4:part of a conserved DNA module involved in light responsiveness
Sobic.002G396600.1	83	87	ABRE	cis-acting element involved in the abscisic acid responsiveness	ABRE:cis-acting element involved in the abscisic acid responsiveness
Sobic.002G396600.1	326	330	ABRE	cis-acting element involved in the abscisic acid responsiveness	ABRE:cis-acting element involved in the abscisic acid responsiveness
Sobic.002G396600.1	680	684	ABRE	cis-acting element involved in the abscisic acid responsiveness	ABRE:cis-acting element involved in the abscisic acid responsiveness
Sobic.002G396600.1	832	836	ABRE	cis-acting element involved in the abscisic acid responsiveness	ABRE:cis-acting element involved in the abscisic acid responsiveness
Sobic.002G396600.1	975	979	ABRE	cis-acting element involved in the abscisic acid responsiveness	ABRE:cis-acting element involved in the abscisic acid responsiveness
Sobic.002G396600.1	1060	1064	ABRE	cis-acting element involved in the abscisic acid responsiveness	ABRE:cis-acting element involved in the abscisic acid responsiveness
Sobic.002G396600.1	1192	1200	ABRE	cis-acting element involved in the abscisic acid responsiveness	ABRE:cis-acting element involved in the abscisic acid responsiveness
Sobic.002G396600.1	1194	1199	ABRE	cis-acting element involved in the abscisic acid responsiveness	ABRE:cis-acting element involved in the abscisic acid responsiveness
Sobic.002G396600.1	1195	1199	ABRE	cis-acting element involved in the abscisic acid responsiveness	ABRE:cis-acting element involved in the abscisic acid responsiveness
Sobic.002G396600.1	1684	1688	ABRE	cis-acting element involved in the abscisic acid responsiveness	ABRE:cis-acting element involved in the abscisic acid responsiveness
Sobic.002G396600.1	1831	1835	ABRE	cis-acting element involved in the abscisic acid responsiveness	ABRE:cis-acting element involved in the abscisic acid responsiveness
Sobic.002G396600.1	623	628	A-box	cis-acting regulatory element	A-box:cis-acting regulatory element
Sobic.002G396600.1	855	860	CAT-box	cis-acting regulatory element related to meristem expression	CAT-box:cis-acting regulatory element related to meristem expression
Sobic.002G396600.1	1150	1155	CAT-box	cis-acting regulatory element related to meristem expression	CAT-box:cis-acting regulatory element related to meristem expression
Sobic.002G396600.1	1395	1400	CAT-box	cis-acting regulatory element related to meristem expression	CAT-box:cis-acting regulatory element related to meristem expression
Sobic.002G396600.1	999	1004	MBS	MYB binding site involved in drought-inducibility	MBS:MYB binding site involved in drought-inducibility
Sobic.002G396600.1	1452	1457	MBS	MYB binding site involved in drought-inducibility	MBS:MYB binding site involved in drought-inducibility
Sobic.002G396600.1	1562	1567	MBS	MYB binding site involved in drought-inducibility	MBS:MYB binding site involved in drought-inducibility
Sobic.002G396600.1	783	788	Sp1	light responsive element	Sp1:light responsive element
Sobic.002G396600.1	678	682	TGACG-motif	cis-acting regulatory element involved in the MeJA-responsiveness	TGACG-motif:cis-acting regulatory element involved in the MeJA-responsiveness
Sobic.002G396600.1	835	839	TGACG-motif	cis-acting regulatory element involved in the MeJA-responsiveness	TGACG-motif:cis-acting regulatory element involved in the MeJA-responsiveness
Sobic.002G396600.1	1715	1719	TGACG-motif	cis-acting regulatory element involved in the MeJA-responsiveness	TGACG-motif:cis-acting regulatory element involved in the MeJA-responsiveness
Sobic.002G396600.1	82	87	G-box	cis-acting regulatory element involved in light responsiveness	G-box:cis-acting regulatory element involved in light responsiveness
Sobic.002G396600.1	325	332	G-box	cis-acting regulatory element involved in light responsiveness	G-box:cis-acting regulatory element involved in light responsiveness
Sobic.002G396600.1	326	331	G-box	cis-acting regulatory element involved in light responsiveness	G-box:cis-acting regulatory element involved in light responsiveness
Sobic.002G396600.1	679	684	G-box	cis-acting regulatory element involved in light responsiveness	G-box:cis-acting regulatory element involved in light responsiveness
Sobic.002G396600.1	831	836	G-box	cis-acting regulatory element involved in light responsiveness	G-box:cis-acting regulatory element involved in light responsiveness
Sobic.002G396600.1	932	937	G-box	cis-acting regulatory element involved in light responsiveness	G-box:cis-acting regulatory element involved in light responsiveness
Sobic.002G396600.1	975	980	G-box	cis-acting regulatory element involved in light responsiveness	G-box:cis-acting regulatory element involved in light responsiveness
Sobic.002G396600.1	1008	1013	G-box	cis-acting regulatory element involved in light responsiveness	G-box:cis-acting regulatory element involved in light responsiveness
Sobic.002G396600.1	1156	1161	G-box	cis-acting regulatory element involved in light responsiveness	G-box:cis-acting regulatory element involved in light responsiveness
Sobic.002G396600.1	1193	1200	G-box	cis-acting regulatory element involved in light responsiveness	G-box:cis-acting regulatory element involved in light responsiveness
Sobic.002G396600.1	1194	1199	G-box	cis-acting regulatory element involved in light responsiveness	G-box:cis-acting regulatory element involved in light responsiveness
Sobic.002G396600.1	1510	1515	G-box	cis-acting regulatory element involved in light responsiveness	G-box:cis-acting regulatory element involved in light responsiveness
Sobic.002G396600.1	1683	1688	G-box	cis-acting regulatory element involved in light responsiveness	G-box:cis-acting regulatory element involved in light responsiveness
Sobic.003G131900.1	640	647	GA-motif	part of a light responsive element	GA-motif:part of a light responsive element
Sobic.003G131900.1	105	109	CGTCA-motif	cis-acting regulatory element involved in the MeJA-responsiveness	CGTCA-motif:cis-acting regulatory element involved in the MeJA-responsiveness
Sobic.003G131900.1	1185	1189	CGTCA-motif	cis-acting regulatory element involved in the MeJA-responsiveness	CGTCA-motif:cis-acting regulatory element involved in the MeJA-responsiveness
Sobic.003G131900.1	1349	1353	CGTCA-motif	cis-acting regulatory element involved in the MeJA-responsiveness	CGTCA-motif:cis-acting regulatory element involved in the MeJA-responsiveness
Sobic.003G131900.1	1637	1641	CGTCA-motif	cis-acting regulatory element involved in the MeJA-responsiveness	CGTCA-motif:cis-acting regulatory element involved in the MeJA-responsiveness
Sobic.003G131900.1	1849	1853	CGTCA-motif	cis-acting regulatory element involved in the MeJA-responsiveness	CGTCA-motif:cis-acting regulatory element involved in the MeJA-responsiveness
Sobic.003G131900.1	301	308	chs-CMA2a	part of a light responsive element	chs-CMA2a:part of a light responsive element
Sobic.003G131900.1	1738	1743	CCAAT-box	MYBHv1 binding site	CCAAT-box:MYBHv1 binding site
Sobic.003G131900.1	1751	1756	CCAAT-box	MYBHv1 binding site	CCAAT-box:MYBHv1 binding site
Sobic.003G131900.1	1937	1948	ACA-motif	part of gapA in (gapA-CMA1) involved with light responsiveness	ACA-motif:part of gapA in (gapA-CMA1) involved with light responsiveness
Sobic.003G131900.1	1305	1310	GT1-motif	light responsive element	GT1-motif:light responsive element
Sobic.003G131900.1	1376	1384	ACE	cis-acting element involved in light responsiveness	ACE:cis-acting element involved in light responsiveness
Sobic.003G131900.1	804	811	AE-box	part of a module for light response	AE-box:part of a module for light response
Sobic.003G131900.1	1607	1612	G-box	cis-acting regulatory element involved in light responsiveness	G-box:cis-acting regulatory element involved in light responsiveness
Sobic.003G131900.1	1788	1793	G-box	cis-acting regulatory element involved in light responsiveness	G-box:cis-acting regulatory element involved in light responsiveness
Sobic.003G131900.1	872	877	MBS	MYB binding site involved in drought-inducibility	MBS:MYB binding site involved in drought-inducibility
Sobic.003G131900.1	1331	1336	MBS	MYB binding site involved in drought-inducibility	MBS:MYB binding site involved in drought-inducibility
Sobic.003G131900.1	1703	1708	MBS	MYB binding site involved in drought-inducibility	MBS:MYB binding site involved in drought-inducibility
Sobic.003G131900.1	1367	1376	circadian	cis-acting regulatory element involved in circadian control	circadian:cis-acting regulatory element involved in circadian control
Sobic.003G131900.1	105	109	TGACG-motif	cis-acting regulatory element involved in the MeJA-responsiveness	TGACG-motif:cis-acting regulatory element involved in the MeJA-responsiveness
Sobic.003G131900.1	1185	1189	TGACG-motif	cis-acting regulatory element involved in the MeJA-responsiveness	TGACG-motif:cis-acting regulatory element involved in the MeJA-responsiveness
Sobic.003G131900.1	1349	1353	TGACG-motif	cis-acting regulatory element involved in the MeJA-responsiveness	TGACG-motif:cis-acting regulatory element involved in the MeJA-responsiveness
Sobic.003G131900.1	1637	1641	TGACG-motif	cis-acting regulatory element involved in the MeJA-responsiveness	TGACG-motif:cis-acting regulatory element involved in the MeJA-responsiveness
Sobic.003G131900.1	1849	1853	TGACG-motif	cis-acting regulatory element involved in the MeJA-responsiveness	TGACG-motif:cis-acting regulatory element involved in the MeJA-responsiveness
Sobic.003G131900.1	1772	1780	O2-site	cis-acting regulatory element involved in zein metabolism regulation	O2-site:cis-acting regulatory element involved in zein metabolism regulation
Sobic.003G131900.1	1980	1988	O2-site	cis-acting regulatory element involved in zein metabolism regulation	O2-site:cis-acting regulatory element involved in zein metabolism regulation
Sobic.003G131900.1	37	42	Box 4	part of a conserved DNA module involved in light responsiveness	Box 4:part of a conserved DNA module involved in light responsiveness
Sobic.003G131900.1	132	136	ABRE	cis-acting element involved in the abscisic acid responsiveness	ABRE:cis-acting element involved in the abscisic acid responsiveness
Sobic.003G131900.1	1607	1611	ABRE	cis-acting element involved in the abscisic acid responsiveness	ABRE:cis-acting element involved in the abscisic acid responsiveness
Sobic.003G131900.1	1789	1793	ABRE	cis-acting element involved in the abscisic acid responsiveness	ABRE:cis-acting element involved in the abscisic acid responsiveness
Sobic.003G131900.1	1212	1217	TGA-element	auxin-responsive element	TGA-element:auxin-responsive element
Sobic.003G131900.1	32	37	TATA-box	core promoter element around -30 of transcription start	TATA-box:core promoter element around -30 of transcription start
Sobic.003G131900.1	33	37	TATA-box	core promoter element around -30 of transcription start	TATA-box:core promoter element around -30 of transcription start
Sobic.003G131900.1	34	37	TATA-box	core promoter element around -30 of transcription start	TATA-box:core promoter element around -30 of transcription start
Sobic.003G131900.1	74	79	TATA-box	core promoter element around -30 of transcription start	TATA-box:core promoter element around -30 of transcription start
Sobic.003G131900.1	75	78	TATA-box	core promoter element around -30 of transcription start	TATA-box:core promoter element around -30 of transcription start
Sobic.003G131900.1	93	98	TATA-box	core promoter element around -30 of transcription start	TATA-box:core promoter element around -30 of transcription start
Sobic.003G131900.1	94	99	TATA-box	core promoter element around -30 of transcription start	TATA-box:core promoter element around -30 of transcription start
Sobic.003G131900.1	95	100	TATA-box	core promoter element around -30 of transcription start	TATA-box:core promoter element around -30 of transcription start
Sobic.003G131900.1	96	99	TATA-box	core promoter element around -30 of transcription start	TATA-box:core promoter element around -30 of transcription start
Sobic.003G131900.1	312	317	TATA-box	core promoter element around -30 of transcription start	TATA-box:core promoter element around -30 of transcription start
Sobic.003G131900.1	314	319	TATA-box	core promoter element around -30 of transcription start	TATA-box:core promoter element around -30 of transcription start
Sobic.003G131900.1	315	320	TATA-box	core promoter element around -30 of transcription start	TATA-box:core promoter element around -30 of transcription start
Sobic.003G131900.1	316	319	TATA-box	core promoter element around -30 of transcription start	TATA-box:core promoter element around -30 of transcription start
Sobic.003G131900.1	378	383	TATA-box	core promoter element around -30 of transcription start	TATA-box:core promoter element around -30 of transcription start
Sobic.003G131900.1	379	384	TATA-box	core promoter element around -30 of transcription start	TATA-box:core promoter element around -30 of transcription start
Sobic.003G131900.1	380	383	TATA-box	core promoter element around -30 of transcription start	TATA-box:core promoter element around -30 of transcription start
Sobic.003G131900.1	665	668	TATA-box	core promoter element around -30 of transcription start	TATA-box:core promoter element around -30 of transcription start
Sobic.003G131900.1	739	742	TATA-box	core promoter element around -30 of transcription start	TATA-box:core promoter element around -30 of transcription start
Sobic.003G131900.1	785	789	TATA-box	core promoter element around -30 of transcription start	TATA-box:core promoter element around -30 of transcription start
Sobic.003G131900.1	786	789	TATA-box	core promoter element around -30 of transcription start	TATA-box:core promoter element around -30 of transcription start
Sobic.003G131900.1	924	927	TATA-box	core promoter element around -30 of transcription start	TATA-box:core promoter element around -30 of transcription start
Sobic.003G131900.1	984	989	TATA-box	core promoter element around -30 of transcription start	TATA-box:core promoter element around -30 of transcription start
Sobic.003G131900.1	985	989	TATA-box	core promoter element around -30 of transcription start	TATA-box:core promoter element around -30 of transcription start
Sobic.003G131900.1	986	989	TATA-box	core promoter element around -30 of transcription start	TATA-box:core promoter element around -30 of transcription start
Sobic.003G131900.1	1042	1047	TATA-box	core promoter element around -30 of transcription start	TATA-box:core promoter element around -30 of transcription start
Sobic.003G131900.1	1043	1048	TATA-box	core promoter element around -30 of transcription start	TATA-box:core promoter element around -30 of transcription start
Sobic.003G131900.1	1045	1048	TATA-box	core promoter element around -30 of transcription start	TATA-box:core promoter element around -30 of transcription start
Sobic.003G131900.1	1354	1359	TATA-box	core promoter element around -30 of transcription start	TATA-box:core promoter element around -30 of transcription start
Sobic.003G131900.1	1355	1360	TATA-box	core promoter element around -30 of transcription start	TATA-box:core promoter element around -30 of transcription start
Sobic.003G131900.1	1357	1360	TATA-box	core promoter element around -30 of transcription start	TATA-box:core promoter element around -30 of transcription start
Sobic.003G131900.1	1507	1512	TATA-box	core promoter element around -30 of transcription start	TATA-box:core promoter element around -30 of transcription start
Sobic.003G131900.1	1508	1511	TATA-box	core promoter element around -30 of transcription start	TATA-box:core promoter element around -30 of transcription start
Sobic.003G131900.1	1564	1569	TATA-box	core promoter element around -30 of transcription start	TATA-box:core promoter element around -30 of transcription start
[truncated: 917 more rows]

[truncated: 1 more sheets: Table S8d]
